# Supplementary material for: Towards a revision of the genus Periclimenes: resurrection of Ancylocaris Schenkel, 1902, and designation of three new genera (Crustacea, Decapoda, Palaemonidae)
Source: Zookeys. 2017 Jan 17;(646):25–44. doi: 10.3897/zookeys.646.11397 (PMC5299438; doi:10.3897/zookeys.646.11397)
Supplement: XML Treatment for Ancylocaris [file zookeys.646.11397-treatment1.xml]

<!DOCTYPE tp:taxon-treatment
  PUBLIC "-//TaxonX//DTD Taxonomic Treatment Publishing DTD v0 20100105//EN" "tax-treatment-NSO.dtd">
<tp:taxon-treatment xmlns:tp="http://www.plazi.org/taxpub"><tp:treatment-meta><kwd-group><label>Taxon classification</label><kwd><named-content content-type="kingdom">Animalia</named-content></kwd><kwd><named-content content-type="order">Decapoda</named-content></kwd><kwd><named-content content-type="family">Palaemonidae</named-content></kwd></kwd-group><mixed-citation publication-type="journal"><person-group><name><surname>Ďuriš</surname><given-names>Zdeněk</given-names></name><name><surname>Horká</surname><given-names>Ivona</given-names></name></person-group><article-title>Towards a revision of the genus <italic><tp:taxon-name><tp:taxon-name-part taxon-name-part-type="genus">Periclimenes</tp:taxon-name-part></tp:taxon-name></italic>: resurrection of <italic><tp:taxon-name><tp:taxon-name-part taxon-name-part-type="genus">Ancylocaris</tp:taxon-name-part></tp:taxon-name></italic> Schenkel, 1902, and designation of three new genera (<tp:taxon-name><tp:taxon-name-part taxon-name-part-type="subphylum">Crustacea</tp:taxon-name-part></tp:taxon-name>, <tp:taxon-name><tp:taxon-name-part taxon-name-part-type="order">Decapoda</tp:taxon-name-part></tp:taxon-name>, <tp:taxon-name><tp:taxon-name-part taxon-name-part-type="family">Palaemonidae</tp:taxon-name-part></tp:taxon-name>)</article-title><source>Zookeys</source><day>17</day><month>1</month><year>2017</year><volume>2017</volume><issue>646</issue><fpage>25</fpage><lpage>44</lpage><pub-id pub-id-type="doi">10.3897/zookeys.646.11397</pub-id></mixed-citation></tp:treatment-meta><tp:nomenclature><label>Genus</label><tp:taxon-name>
              <tp:taxon-name-part taxon-name-part-type="genus">Ancylocaris</tp:taxon-name-part>
            </tp:taxon-name><tp:taxon-authority>Schenkel, 1902</tp:taxon-authority></tp:nomenclature><tp:treatment-sec sec-type="type species" id="SECID0E5NAC"><title>Type species.</title><p>
              <italic><tp:taxon-name><tp:taxon-name-part taxon-name-part-type="genus">Ancylocaris</tp:taxon-name-part> <tp:taxon-name-part taxon-name-part-type="species">brevicarpalis</tp:taxon-name-part></tp:taxon-name></italic> Schenkel, 1902, by monotypy.</p></tp:treatment-sec><tp:treatment-sec sec-type="Included species" id="SECID0EOOAC"><title>Included species.</title><p>
              <italic><tp:taxon-name><tp:taxon-name-part taxon-name-part-type="genus">Ancylocaris</tp:taxon-name-part> <tp:taxon-name-part taxon-name-part-type="species">brevicarpalis</tp:taxon-name-part></tp:taxon-name></italic> Schenkel, 1902 (Figs <xref ref-type="fig" rid="F1">1</xref>, <xref ref-type="fig" rid="F3">3A, B</xref>).</p><fig id="F1" position="float" orientation="portrait"><label>Figure 1.</label><caption><p>Holotype of <italic><tp:taxon-name><tp:taxon-name-part taxon-name-part-type="genus">Palaemonella</tp:taxon-name-part> <tp:taxon-name-part taxon-name-part-type="species">amboinensis</tp:taxon-name-part></tp:taxon-name></italic> Zehntner, 1894, adult female, <named-content xmlns:xlink="http://www.w3.org/1999/xlink" content-type="dwc:institutional_code" xlink:type="simple">MHNG</named-content> (photo: L Monod; scale bar 5 mm).</p></caption><graphic xmlns:xlink="http://www.w3.org/1999/xlink" xlink:href="zookeys-646-025-g001.jpg" position="float" orientation="portrait" xlink:type="simple" id="oo_118458.jpg"/></fig></tp:treatment-sec><tp:treatment-sec sec-type="Gender" id="SECID0EGAAE"><title>Gender.</title><p>Feminine.</p></tp:treatment-sec><tp:treatment-sec sec-type="diagnosis" id="SECID0ELAAE"><title>Diagnosis.</title><p>Subcylindrical body form. Carapace smooth; rostrum well developed, subequal to antennular peduncle and moderately high, dorsal margin convex, dentate, with first tooth postorbital, ventral margin convex, with 1–2 teeth on distal third of rostrum length. Inferior orbital angle produced, without reflected inner flange, supraorbital and epigastric teeth absent, antennal and hepatic teeth present. Fourth thoracic sternite with broad transverse ridge subdivided by deep narrow median incision. Pleon smooth, third tergite non-carinated or posteriorly produced, pleura 1–5 posteroventrally rounded; telson with 2 pairs of minute dorsal spines on distal third of telson length and 3 pairs of short posterior marginal spines. Ophthalmic somite without interocular process. Antennule and antenna as usual for the family; upper ramus of antennular flagellum biramous, with fused basal part; scaphocerite moderately broad, with small distolateral tooth falling short of anterior margin of lamina; carpocerite short. Eyes with small accessory pigment spot dorsally on corneal margin. Mandible without palp; molar and incisor processes normal. Maxilla with basal endite distinctly bilobed, coxal endite obsolete, scaphognathite normal; first maxilliped with endites fused, exopod well developed, with multiple terminal setae, caridean lobe normal, epipod feebly bilobed; second maxilliped with normal endopod, exopod as in first maxilliped, without caridean lobe, epipod small, simple, without podobranch; third maxilliped with slender endopod, ischiomerus fused or feebly separated from basis, exopod as in second maxilliped, coxa with semi-circular lateral plate, single arthrobranch present. First pereiopods slender, coxa with distomedial setose lobe, fingers of chelae elongate, with lateral cutting edges. Second pereiopods moderately stout, similar and subequal, chelae with fingers kept laterally; fingers subequal to palm, cutting edges with simple lamina and 2 low proximal teeth, carpo-propodal articulation simple, carpus much shorter than palm in adults, feebly cup-shaped. Ambulatory pereiopods slender, propodus without ventral spines, dactyli with minute or reduced distoventral tooth on stout corpus, unguis elongate, curved. Endopod of male first pleopod simple, elliptic, with <!--PageBreak-->multiple spinules medioproximally and multiple pappose setae distally. Male second pleopod with appendix masculina slender, with several simple terminal and lateral setae. Uropods normal.</p></tp:treatment-sec><tp:treatment-sec sec-type="Figures" id="SECID0ETAAE"><title>Figures</title><p>
              <bold>(selected).</bold> <xref ref-type="bibr" rid="B64">Schenkel (1902</xref>: Pl. 13, fig. 21), <xref ref-type="bibr" rid="B43">Kemp (1922</xref>: figs 40–42, Pl. 6, fig. 8), <xref ref-type="bibr" rid="B46">Kubo (1940</xref>: figs 13–14), <xref rid="B55" ref-type="bibr">Miyake and Fujino (1968</xref>: fig. 4), <xref ref-type="bibr" rid="B9">Bruce (1978</xref>: fig. 6; <xref rid="B10" ref-type="bibr">1979</xref>: Pl. 1, fig. A), <xref ref-type="bibr" rid="B34">Fransen (1989</xref>: fig. 1a–c).</p></tp:treatment-sec><tp:treatment-sec sec-type="Systematic position" id="SECID0EXBAE"><title>Systematic position.</title><p>
              <italic><tp:taxon-name><tp:taxon-name-part taxon-name-part-type="genus">Ancylocaris</tp:taxon-name-part> <tp:taxon-name-part taxon-name-part-type="species">brevicarpalis</tp:taxon-name-part></tp:taxon-name></italic> (under the name <italic><tp:taxon-name><tp:taxon-name-part taxon-name-part-type="genus">Periclimenes</tp:taxon-name-part> <tp:taxon-name-part taxon-name-part-type="species">brevicarpalis</tp:taxon-name-part></tp:taxon-name></italic>), together with <italic><tp:taxon-name><tp:taxon-name-part taxon-name-part-type="genus">Periclimenes</tp:taxon-name-part> <tp:taxon-name-part taxon-name-part-type="species">inornatus</tp:taxon-name-part></tp:taxon-name></italic> Kemp, 1922, <italic><tp:taxon-name><tp:taxon-name-part taxon-name-part-type="genus">Periclimenes</tp:taxon-name-part> <tp:taxon-name-part taxon-name-part-type="species">nevillei</tp:taxon-name-part></tp:taxon-name></italic> Bruce, 2010, <italic><tp:taxon-name><tp:taxon-name-part taxon-name-part-type="genus">Periclimenes</tp:taxon-name-part> <tp:taxon-name-part taxon-name-part-type="species">ornatus</tp:taxon-name-part></tp:taxon-name></italic> Bruce, 1969, <italic><tp:taxon-name><tp:taxon-name-part taxon-name-part-type="genus">Periclimenes</tp:taxon-name-part> <tp:taxon-name-part taxon-name-part-type="species">ornatellus</tp:taxon-name-part></tp:taxon-name></italic> Bruce, 1979, and <italic><tp:taxon-name><tp:taxon-name-part taxon-name-part-type="genus">Periclimenes</tp:taxon-name-part> <tp:taxon-name-part taxon-name-part-type="species">albolineatus</tp:taxon-name-part></tp:taxon-name></italic> Bruce &amp; Coombes, 1997, were previously believed to be members of a “<italic><tp:taxon-name><tp:taxon-name-part taxon-name-part-type="genus">Periclimenes</tp:taxon-name-part> <tp:taxon-name-part taxon-name-part-type="species">brevicarpalis</tp:taxon-name-part></tp:taxon-name></italic>” group (see <xref rid="B26" ref-type="bibr">Bruce and Svoboda 1983</xref>, <xref rid="B24" ref-type="bibr">Bruce and Coombes 1997</xref>, <xref ref-type="bibr" rid="B23">Bruce 2010</xref>) some of which are sea anemone associated species. On the contrary, <xref ref-type="bibr" rid="B34">Fransen (1989)</xref> stated that only three of those species, i.e. <italic><tp:taxon-name><tp:taxon-name-part taxon-name-part-type="genus">Periclimenes</tp:taxon-name-part> <tp:taxon-name-part taxon-name-part-type="species">inornatus</tp:taxon-name-part></tp:taxon-name></italic>, <italic><tp:taxon-name><tp:taxon-name-part taxon-name-part-type="genus">Periclimenes</tp:taxon-name-part> <tp:taxon-name-part taxon-name-part-type="species">ornatellus</tp:taxon-name-part></tp:taxon-name></italic>, and <italic><tp:taxon-name><tp:taxon-name-part taxon-name-part-type="genus">Periclimenes</tp:taxon-name-part> <tp:taxon-name-part taxon-name-part-type="species">ornatus</tp:taxon-name-part></tp:taxon-name></italic>, are closely related to each other and comprise a “<italic><tp:taxon-name><tp:taxon-name-part taxon-name-part-type="genus">Periclimenes</tp:taxon-name-part> <tp:taxon-name-part taxon-name-part-type="species">inornatus</tp:taxon-name-part></tp:taxon-name></italic>” group (see <italic><tp:taxon-name><tp:taxon-name-part taxon-name-part-type="genus">Actinimenes</tp:taxon-name-part></tp:taxon-name></italic> gen. n., below), rather than belong in the “<italic><tp:taxon-name><tp:taxon-name-part taxon-name-part-type="genus">Periclimenes</tp:taxon-name-part> <tp:taxon-name-part taxon-name-part-type="species">brevicarpalis</tp:taxon-name-part></tp:taxon-name></italic>” group. The available comprehensive molecular phylogenies (<xref ref-type="bibr" rid="B35">Gan et al. 2015</xref>, <xref ref-type="bibr" rid="B41">Horká et al. 2016</xref>) show that at least <italic><tp:taxon-name><tp:taxon-name-part taxon-name-part-type="genus">Ancylocaris</tp:taxon-name-part> <tp:taxon-name-part taxon-name-part-type="species">brevicarpalis</tp:taxon-name-part></tp:taxon-name></italic> (under the name <italic><tp:taxon-name><tp:taxon-name-part taxon-name-part-type="genus">Periclimenes</tp:taxon-name-part> <tp:taxon-name-part taxon-name-part-type="species">brevicarpalis</tp:taxon-name-part></tp:taxon-name></italic>) occupies a position away from the <italic><tp:taxon-name><tp:taxon-name-part taxon-name-part-type="genus">Periclimenes</tp:taxon-name-part> <tp:taxon-name-part taxon-name-part-type="species">inornatus</tp:taxon-name-part></tp:taxon-name></italic> group.</p><p>While the species of the “<italic><tp:taxon-name><tp:taxon-name-part taxon-name-part-type="genus">Periclimenes</tp:taxon-name-part> <tp:taxon-name-part taxon-name-part-type="species">inornatus</tp:taxon-name-part></tp:taxon-name></italic>” group share with <italic><tp:taxon-name><tp:taxon-name-part taxon-name-part-type="genus">Ancylocaris</tp:taxon-name-part></tp:taxon-name></italic> the general shape of the body, especially of the rostrum and the second pereiopods, they may easily be distinguished from <italic><tp:taxon-name><tp:taxon-name-part taxon-name-part-type="genus">Ancylocaris</tp:taxon-name-part> <tp:taxon-name-part taxon-name-part-type="species">brevicarpalis</tp:taxon-name-part></tp:taxon-name></italic> by the presence of deeply subspatulate chelae of the first pereiopod, but also by the more numerous proximal teeth on the fingers of the second pereiopod, as well as larger and more anteriorly placed dorsal telson spines (the first pair before mid-length). The propodal segment of the second maxilliped in <italic><tp:taxon-name><tp:taxon-name-part taxon-name-part-type="genus">Ancylocaris</tp:taxon-name-part> <tp:taxon-name-part taxon-name-part-type="species">brevicarpalis</tp:taxon-name-part></tp:taxon-name></italic> is broader than the dactylus and distomesially expanded, while sub-equally broad in the “<italic><tp:taxon-name><tp:taxon-name-part taxon-name-part-type="genus">Periclimenes</tp:taxon-name-part> <tp:taxon-name-part taxon-name-part-type="species">inornatus</tp:taxon-name-part></tp:taxon-name></italic>” group (e.g. <xref ref-type="bibr" rid="B46">Kubo 1940</xref>, <xref ref-type="bibr" rid="B10">Bruce 1979</xref>).</p><!--PageBreak--><p>The sister taxon for <italic><tp:taxon-name><tp:taxon-name-part taxon-name-part-type="genus">Ancylocaris</tp:taxon-name-part></tp:taxon-name></italic>, as revealed by the analyses of <xref ref-type="bibr" rid="B35">Gan et al. (2015)</xref> and <xref ref-type="bibr" rid="B41">Horká et al. (2016)</xref>, is actually a pair of <italic><tp:taxon-name><tp:taxon-name-part taxon-name-part-type="genus">Periclimenes</tp:taxon-name-part></tp:taxon-name></italic> species, the crinoid-associated <italic><tp:taxon-name><tp:taxon-name-part taxon-name-part-type="genus">Periclimenes</tp:taxon-name-part> <tp:taxon-name-part taxon-name-part-type="species">affinis</tp:taxon-name-part></tp:taxon-name></italic> (Zehntner, 1894) and <italic><tp:taxon-name><tp:taxon-name-part taxon-name-part-type="genus">Periclimenes</tp:taxon-name-part> <tp:taxon-name-part taxon-name-part-type="species">kallisto</tp:taxon-name-part></tp:taxon-name></italic> Bruce, 2008, which is symbiotic with antipatharian corals. The significant genetic distance of this pair however indicates that their position is most likely quite distant from <italic><tp:taxon-name><tp:taxon-name-part taxon-name-part-type="genus">Ancylocaris</tp:taxon-name-part></tp:taxon-name></italic>. Both those species show some resemblance to <italic><tp:taxon-name><tp:taxon-name-part taxon-name-part-type="genus">Ancylocaris</tp:taxon-name-part> <tp:taxon-name-part taxon-name-part-type="species">brevicarpalis</tp:taxon-name-part></tp:taxon-name></italic> in the size and position of the dorsal telson dentition, and in the distomedial coxal lobe and fingers on the first pereiopods. <italic><tp:taxon-name><tp:taxon-name-part taxon-name-part-type="genus">Periclimenes</tp:taxon-name-part> <tp:taxon-name-part taxon-name-part-type="species">affinis</tp:taxon-name-part></tp:taxon-name></italic> also has a short carpocerite and a similar carpus of the second pereiopod, and similar male pleopod shape and setation. <italic><tp:taxon-name><tp:taxon-name-part taxon-name-part-type="genus">Periclimenes</tp:taxon-name-part> <tp:taxon-name-part taxon-name-part-type="species">kallisto</tp:taxon-name-part></tp:taxon-name></italic> has feeble dentition of the fingers of the second pereiopod and the ambulatory dactyli with a minute distoventral tooth. These two species are more slender and smaller than <italic><tp:taxon-name><tp:taxon-name-part taxon-name-part-type="genus">Ancylocaris</tp:taxon-name-part> <tp:taxon-name-part taxon-name-part-type="species">brevicarpalis</tp:taxon-name-part></tp:taxon-name></italic> and bear a slender rostrum with obsolete ventral carina, unequal second pereiopods, ventrally spinulose ambulatory propodi, and the endopod of the male first pleopod has a distomedial lobe (<xref ref-type="bibr" rid="B39">Holthuis 1958</xref>, <xref ref-type="bibr" rid="B11">Bruce 1980</xref>, <xref ref-type="bibr" rid="B21">2008a</xref>). A close affinity between these two species was suggested by <xref ref-type="bibr" rid="B21">Bruce (2008a)</xref>, who highlighted a group of species of a similar morphology, additionally including <italic><tp:taxon-name><tp:taxon-name-part taxon-name-part-type="genus">Periclimenes</tp:taxon-name-part> <tp:taxon-name-part taxon-name-part-type="species">canalinsulae</tp:taxon-name-part></tp:taxon-name></italic> Bruce &amp; Coombes, 1997, and <italic><tp:taxon-name><tp:taxon-name-part taxon-name-part-type="genus">Periclimenes</tp:taxon-name-part> <tp:taxon-name-part taxon-name-part-type="species">jugalis</tp:taxon-name-part></tp:taxon-name></italic> Holthuis, 1952. Some other taxa, for instance <italic><tp:taxon-name><tp:taxon-name-part taxon-name-part-type="genus">Periclimenes</tp:taxon-name-part> <tp:taxon-name-part taxon-name-part-type="species">novaffinis</tp:taxon-name-part></tp:taxon-name></italic> Bruce &amp; Coombes, 1997, <italic><tp:taxon-name><tp:taxon-name-part taxon-name-part-type="genus">Periclimenes</tp:taxon-name-part> <tp:taxon-name-part taxon-name-part-type="species">albolineatus</tp:taxon-name-part></tp:taxon-name></italic> and <italic><tp:taxon-name><tp:taxon-name-part taxon-name-part-type="genus">Periclimenes</tp:taxon-name-part> <tp:taxon-name-part taxon-name-part-type="species">nevillei</tp:taxon-name-part></tp:taxon-name></italic>, may also belong to this group. The systematic relation of this assemblage as well as of each particular member to the genus <italic><tp:taxon-name><tp:taxon-name-part taxon-name-part-type="genus">Ancylocaris</tp:taxon-name-part></tp:taxon-name></italic> remains to be resolved.</p></tp:treatment-sec><tp:treatment-sec sec-type="remarks" id="SECID0E1OAE"><title>Remarks.</title><p>The earliest report on the present species was published by Zehntner in 1984. However, <xref ref-type="bibr" rid="B37">Holthuis (1952)</xref> places <italic><tp:taxon-name><tp:taxon-name-part taxon-name-part-type="genus">Palaemonella</tp:taxon-name-part> <tp:taxon-name-part taxon-name-part-type="species">amboinensis</tp:taxon-name-part></tp:taxon-name></italic> Zehntner, 1894 into the synonymy of <italic><tp:taxon-name><tp:taxon-name-part taxon-name-part-type="genus">Ancylocaris</tp:taxon-name-part> <tp:taxon-name-part taxon-name-part-type="species">brevicarpalis</tp:taxon-name-part></tp:taxon-name></italic> Schenkel, 1902 under the name <italic><tp:taxon-name><tp:taxon-name-part taxon-name-part-type="genus">Periclimenes</tp:taxon-name-part> <tp:taxon-name-part taxon-name-part-type="species">brevicarpalis</tp:taxon-name-part></tp:taxon-name></italic> (Schenkel, 1902), as he considers the drawing of the scaphocerite and the antennular peduncle in <xref ref-type="bibr" rid="B66">Zehntner (1894)</xref> not to be entirely correctly drawn. After the examination of a photograph of the holotype (Fig. <xref ref-type="fig" rid="F1">1</xref>) kindly provided by L. Monod (<named-content xmlns:xlink="http://www.w3.org/1999/xlink" content-type="dwc:institutional_code" xlink:type="simple">MHNG</named-content>) we fully concur with this position. <italic><tp:taxon-name><tp:taxon-name-part taxon-name-part-type="genus">Palaemonella</tp:taxon-name-part> <tp:taxon-name-part taxon-name-part-type="species">amboinensis</tp:taxon-name-part></tp:taxon-name></italic> <xref ref-type="bibr" rid="B66">Zehntner (1894)</xref> should thus have priority over <italic><tp:taxon-name><tp:taxon-name-part taxon-name-part-type="genus">Periclimenes</tp:taxon-name-part> <tp:taxon-name-part taxon-name-part-type="species">brevicarpalis</tp:taxon-name-part></tp:taxon-name></italic> (Schenkel, 1902); however as stated by <xref ref-type="bibr" rid="B37">Holthuis (1952)</xref> the latter name is preoccupied by <italic><tp:taxon-name><tp:taxon-name-part taxon-name-part-type="genus">Periclimenes</tp:taxon-name-part> <tp:taxon-name-part taxon-name-part-type="species">amboinensis</tp:taxon-name-part></tp:taxon-name></italic> (De Man, 1888), originally described as <italic><tp:taxon-name><tp:taxon-name-part taxon-name-part-type="genus">Anchistia</tp:taxon-name-part> <tp:taxon-name-part taxon-name-part-type="species">amboinensis</tp:taxon-name-part></tp:taxon-name></italic> De Man, 1888. For some time now both taxa are no longer considered congeneric, as <italic><tp:taxon-name><tp:taxon-name-part taxon-name-part-type="genus">Anchistia</tp:taxon-name-part> <tp:taxon-name-part taxon-name-part-type="species">amboinensis</tp:taxon-name-part></tp:taxon-name></italic> De Man, 1888 was placed in the genus <italic><tp:taxon-name><tp:taxon-name-part taxon-name-part-type="genus">Laomenes</tp:taxon-name-part></tp:taxon-name></italic> AH Clark, 1919, resurrected for a group of crinoid dwelling species by <xref ref-type="bibr" rid="B60">Okuno and Fujita (2007)</xref>. Conversely, <italic><tp:taxon-name><tp:taxon-name-part taxon-name-part-type="genus">Ancylocaris</tp:taxon-name-part> <tp:taxon-name-part taxon-name-part-type="species">brevicarpalis</tp:taxon-name-part></tp:taxon-name></italic> Schenkel, 1902 was maintained in the genus <italic><tp:taxon-name><tp:taxon-name-part taxon-name-part-type="genus">Periclimenes</tp:taxon-name-part></tp:taxon-name></italic> up to now, although now returned to the resurrected genus <italic><tp:taxon-name><tp:taxon-name-part taxon-name-part-type="genus">Ancylocaris</tp:taxon-name-part></tp:taxon-name></italic>. This creates some ambiguity as to what is the correct name for the taxon currently known as <italic><tp:taxon-name><tp:taxon-name-part taxon-name-part-type="genus">Periclimenes</tp:taxon-name-part> <tp:taxon-name-part taxon-name-part-type="species">brevicarpalis</tp:taxon-name-part></tp:taxon-name></italic> (Schenkel), a rather widespread, well-known and often photographed species.</p><p>Article 60.1 (<xref ref-type="bibr" rid="B42">ICZN 1999</xref>) specifies that a junior homonym must be rejected and replaced either by an available and potentially valid synonym or, for lack of such a name, by a new substitute name. We herein interpret <xref ref-type="bibr" rid="B37">Holthuis’s (1952)</xref> action in proposing to use a junior synonym, <italic><tp:taxon-name><tp:taxon-name-part taxon-name-part-type="genus">Ancylocaris</tp:taxon-name-part> <tp:taxon-name-part taxon-name-part-type="species">brevicarpalis</tp:taxon-name-part></tp:taxon-name></italic> Schenkel, 1902, for <italic><tp:taxon-name><tp:taxon-name-part taxon-name-part-type="genus">Palaemonella</tp:taxon-name-part> <tp:taxon-name-part taxon-name-part-type="species">amboinensis</tp:taxon-name-part></tp:taxon-name></italic> Zehntner, 1894 as a “substitute name”. In which case, Art. 59.3 specifies “that a junior secondary homonym replaced before 1961 is permanently invalid <!--PageBreak-->unless the substitute name is not in use and the relevant taxa are no longer considered congeneric, in which case the junior homonym is not to be rejected on grounds of that replacement”. Clearly, the substitute name, <italic><tp:taxon-name><tp:taxon-name-part taxon-name-part-type="genus">Periclimenes</tp:taxon-name-part> <tp:taxon-name-part taxon-name-part-type="species">brevicarpalis</tp:taxon-name-part></tp:taxon-name></italic> (Schenkel) is in widespread use, throughout the scientific literature as well as popular accounts, as it is one of the most photographed shrimp species. Even though both taxa have not been considered congeneric since the resurrection of the genus <italic><tp:taxon-name><tp:taxon-name-part taxon-name-part-type="genus">Ancylocaris</tp:taxon-name-part></tp:taxon-name></italic> makes <italic><tp:taxon-name><tp:taxon-name-part taxon-name-part-type="genus">Ancylocaris</tp:taxon-name-part> <tp:taxon-name-part taxon-name-part-type="species">brevicarpalis</tp:taxon-name-part></tp:taxon-name></italic> Schenkel, 1902 the valid name for the species in question.</p></tp:treatment-sec><tp:treatment-sec sec-type="distribution" id="SECID0EUVAE"><title>Distribution.</title><p>The single species in the genus is widely distributed throughout the whole Indo-West Paciﬁc, from South Africa and Red Sea to Japan and Polynesia.</p></tp:treatment-sec><tp:treatment-sec sec-type="ecology" id="SECID0EZVAE"><title>Ecology.</title><p>
              <italic><tp:taxon-name><tp:taxon-name-part taxon-name-part-type="genus">Ancylocaris</tp:taxon-name-part> <tp:taxon-name-part taxon-name-part-type="species">brevicarpalis</tp:taxon-name-part></tp:taxon-name></italic> is obligatory associated with sea anemones (<tp:taxon-name><tp:taxon-name-part taxon-name-part-type="phylum">Cnidaria</tp:taxon-name-part></tp:taxon-name>: <tp:taxon-name><tp:taxon-name-part taxon-name-part-type="order">Actiniaria</tp:taxon-name-part></tp:taxon-name>) (cf. <xref ref-type="bibr" rid="B34">Fransen 1989</xref>, <xref ref-type="bibr" rid="B57">Müller 1993</xref>), although juveniles may also occur on alcyonarian and scleractinian corals.</p></tp:treatment-sec><tp:treatment-sec><!--Section generated to contain objects referenced in tp:taxon-treatment.--><fig id="F3" position="float" orientation="portrait"><label>Figure 3.</label><caption><p>Examples of species from the genera reported in this study. <bold>A, B</bold> <italic><tp:taxon-name><tp:taxon-name-part taxon-name-part-type="genus">Ancylocaris</tp:taxon-name-part> <tp:taxon-name-part taxon-name-part-type="species">brevicarpalis</tp:taxon-name-part></tp:taxon-name></italic> Schenkel, 1902: ovigerous females, <named-content xmlns:xlink="http://www.w3.org/1999/xlink" content-type="dwc:institutional_code" xlink:type="simple">MNHN</named-content>-2014-558 and -156 (resp.), Kavieng, Papua New Guinea <bold>C</bold> <italic><tp:taxon-name><tp:taxon-name-part taxon-name-part-type="genus">Actinimenes</tp:taxon-name-part> <tp:taxon-name-part taxon-name-part-type="species">inornatus</tp:taxon-name-part></tp:taxon-name></italic> (Kemp, 1922), comb. n., <named-content xmlns:xlink="http://www.w3.org/1999/xlink" content-type="dwc:institutional_code" xlink:type="simple">MNHN</named-content>-IU-2014-315, with bopyrid parasite, Kavieng, Papua New Guinea <bold>D</bold> <italic><tp:taxon-name><tp:taxon-name-part taxon-name-part-type="genus">Actinimenes</tp:taxon-name-part> <tp:taxon-name-part taxon-name-part-type="species">ornatus</tp:taxon-name-part></tp:taxon-name></italic> (Bruce, 1969), comb. n., ovigerous female, UO 80-Vn08, Nhatrang Bay, Vietnam <bold>E</bold> <italic><tp:taxon-name><tp:taxon-name-part taxon-name-part-type="genus">Cristimenes</tp:taxon-name-part> <tp:taxon-name-part taxon-name-part-type="species">cristimanus</tp:taxon-name-part></tp:taxon-name></italic> (Bruce, 1965), comb. n., UO 103-Vn08, Nhatrang Bay, Vietnam <bold>F</bold> <italic><tp:taxon-name><tp:taxon-name-part taxon-name-part-type="genus">Cristimenes</tp:taxon-name-part> <tp:taxon-name-part taxon-name-part-type="species">commensalis</tp:taxon-name-part></tp:taxon-name></italic> (Borradaile, 1915), comb. n., <abbrev xmlns:xlink="http://www.w3.org/1999/xlink" content-type="institution" xlink:title="Museum of Tropical Queensland, Townsville" id="ABBRID0EINAG" xlink:type="simple">MTQ</abbrev> 33230, Lizard Island, Great Barrier Ree <bold>G</bold> <italic><tp:taxon-name><tp:taxon-name-part taxon-name-part-type="genus">Rapimenes</tp:taxon-name-part> <tp:taxon-name-part taxon-name-part-type="species">laevimanus</tp:taxon-name-part></tp:taxon-name></italic> (Ďuriš, 2010), comb. n., ovigerous female holotype, <named-content xmlns:xlink="http://www.w3.org/1999/xlink" content-type="dwc:institutional_code" xlink:type="simple">RMNH</named-content> D.53129, Nhatrang Bay, Vietnam <bold>H</bold> <italic><tp:taxon-name><tp:taxon-name-part taxon-name-part-type="genus">Rapimenes</tp:taxon-name-part> <tp:taxon-name-part taxon-name-part-type="species">granulimanus</tp:taxon-name-part></tp:taxon-name></italic> (Bruce, 1978), comb. n., ovigerous female, <named-content xmlns:xlink="http://www.w3.org/1999/xlink" content-type="dwc:institutional_code" xlink:type="simple">MNHN</named-content>-IU-2013-509, Madang, Papua New Guinea. (Photos: <bold>A–G</bold> Z Ďuriš; <bold>H</bold> A Anker).</p></caption><graphic xmlns:xlink="http://www.w3.org/1999/xlink" xlink:href="zookeys-646-025-g003.jpg" position="float" orientation="portrait" xlink:type="simple" id="oo_118460.jpg"/></fig></tp:treatment-sec><ref-list><ref id="B64"><mixed-citation xmlns:xlink="http://www.w3.org/1999/xlink" xlink:type="simple">
          <person-group><name name-style="western"><surname>Schenkel</surname><given-names>E</given-names></name></person-group> (<year>1902</year>) <article-title>Beitrag zur Kenntnis der Dekapodenfauna von Celebes.</article-title> <source>Verhandlungen der Naturforschenden Gesellschaft in Basel</source> <volume>13</volume>: <fpage>485</fpage>–<lpage>585</lpage>, Pls 7–13. <ext-link xlink:type="simple" ext-link-type="uri" xlink:href="https://decapoda.nhm.org/pdfs/26505/26505.pdf">https://decapoda.nhm.org/pdfs/26505/26505.pdf</ext-link></mixed-citation></ref><ref id="B43"><mixed-citation xmlns:xlink="http://www.w3.org/1999/xlink" xlink:type="simple">
          <person-group><name name-style="western"><surname>Kemp</surname><given-names>S</given-names></name></person-group> (<year>1922</year>) <article-title>Notes on <tp:taxon-name><tp:taxon-name-part taxon-name-part-type="subphylum">Crustacea</tp:taxon-name-part></tp:taxon-name> <tp:taxon-name><tp:taxon-name-part taxon-name-part-type="order">Decapoda</tp:taxon-name-part></tp:taxon-name> in the Indian Museum, XV. <tp:taxon-name><tp:taxon-name-part taxon-name-part-type="subfamily">Pontoniinae</tp:taxon-name-part></tp:taxon-name>.</article-title> <source>Records of the Indian Museum</source> <volume>24</volume>: <fpage>113</fpage>–<lpage>288</lpage>, Plates 1–9. <ext-link xlink:type="simple" ext-link-type="uri" xlink:href="http://www.biodiversitylibrary.org/part/146043#/summary">http://www.biodiversitylibrary.org/part/146043#/summary</ext-link></mixed-citation></ref><ref id="B46"><mixed-citation xmlns:xlink="http://www.w3.org/1999/xlink" xlink:type="simple">
          <person-group><name name-style="western"><surname>Kubo</surname><given-names>I</given-names></name></person-group> (<year>1940</year>) <article-title>A new shrimp, <italic><tp:taxon-name><tp:taxon-name-part taxon-name-part-type="genus">Harpilius</tp:taxon-name-part> <tp:taxon-name-part taxon-name-part-type="species">imperialis</tp:taxon-name-part></tp:taxon-name></italic>.</article-title> <source>Journal of the Imperial Fisheries Institute, Tokyo</source> <volume>34</volume>: <fpage>1</fpage>–<lpage>4</lpage>.</mixed-citation></ref><ref id="B55"><mixed-citation xmlns:xlink="http://www.w3.org/1999/xlink" xlink:type="simple">
          <person-group><name name-style="western"><surname>Miyake</surname><given-names>S</given-names></name><name name-style="western"><surname>Fujino</surname><given-names>T</given-names></name></person-group> (<year>1968</year>) <article-title>Pontoniid shrimps from the Palau Islands (<tp:taxon-name><tp:taxon-name-part taxon-name-part-type="subphylum">Crustacea</tp:taxon-name-part></tp:taxon-name>, <tp:taxon-name><tp:taxon-name-part taxon-name-part-type="order">Decapoda</tp:taxon-name-part></tp:taxon-name>, <tp:taxon-name><tp:taxon-name-part taxon-name-part-type="family">Palaemonidae</tp:taxon-name-part></tp:taxon-name>).</article-title> <source>Journal of the Faculty of Agriculture</source>, <publisher-name>Kyushu University</publisher-name> <volume>14</volume>: <fpage>399</fpage>–<lpage>431</lpage>. <ext-link xlink:type="simple" ext-link-type="uri" xlink:href="http://decapoda.nhm.org/pdfs/26215/26215.pdf">http://decapoda.nhm.org/pdfs/26215/26215.pdf</ext-link></mixed-citation></ref><ref id="B9"><mixed-citation xmlns:xlink="http://www.w3.org/1999/xlink" xlink:type="simple">
          <person-group><name name-style="western"><surname>Bruce</surname><given-names>AJ</given-names></name></person-group> (<year>1978</year>) <article-title>A report on a collection of pontoniine shrimps from Madagascar and adjacent seas.</article-title> <source>Zoological Journal of the Linnean Society</source> <volume>62</volume>: <fpage>205</fpage>–<lpage>290</lpage>. <ext-link xlink:type="simple" ext-link-type="doi" xlink:href="10.1111/j.1096-3642.1978.tb01039.x">https://doi.org/10.1111/j.1096-3642.1978.tb01039.x</ext-link></mixed-citation></ref><ref id="B10"><mixed-citation xmlns:xlink="http://www.w3.org/1999/xlink" xlink:type="simple">
          <person-group><name name-style="western"><surname>Bruce</surname><given-names>AJ</given-names></name></person-group> (<year>1979</year>) <article-title>A report on a small collection of pontoniine shrimps from Eniwetok Atoll.</article-title> <source>Crustaceana</source>, <supplement>Suppl.</supplement> <volume>5</volume>: <fpage>209</fpage>–<lpage>230</lpage>. <ext-link xlink:type="simple" ext-link-type="uri" xlink:href="https://www.jstor.org/stable/25027504?seq=1#page_scan_tab_contents">https://www.jstor.org/stable/25027504?seq=1#page_scan_tab_contents</ext-link></mixed-citation></ref><ref id="B34"><mixed-citation xmlns:xlink="http://www.w3.org/1999/xlink" xlink:type="simple">
          <person-group><name name-style="western"><surname>Fransen</surname><given-names>CHJM</given-names></name></person-group> (<year>1989</year>) <article-title>Notes on caridean shrimps collected during the Snellius-II expedition. I. Associates of <tp:taxon-name><tp:taxon-name-part taxon-name-part-type="class">Anthozoa</tp:taxon-name-part></tp:taxon-name>.</article-title> <source>Netherlands Journal of Sea Research</source> <volume>23</volume>: <fpage>131</fpage>–<lpage>147</lpage>. <ext-link xlink:type="simple" ext-link-type="doi" xlink:href="10.1016/0077-7579(89)90008-2">https://doi.org/10.1016/0077-7579(89)90008-2</ext-link></mixed-citation></ref><ref id="B26"><mixed-citation xmlns:xlink="http://www.w3.org/1999/xlink" xlink:type="simple">
          <person-group><name name-style="western"><surname>Bruce</surname><given-names>AJ</given-names></name><name name-style="western"><surname>Svoboda</surname><given-names>A</given-names></name></person-group> (<year>1983</year>) <article-title>Observations upon some pontoniine shrimps from Aqaba, Jordan.</article-title> <source>Zoologische Verhandelingen</source> <volume>205</volume>: <fpage>1</fpage>–<lpage>44</lpage>. <ext-link xlink:type="simple" ext-link-type="uri" xlink:href="http://www.repository.naturalis.nl/document/148926">http://www.repository.naturalis.nl/document/148926</ext-link></mixed-citation></ref><ref id="B24"><mixed-citation xmlns:xlink="http://www.w3.org/1999/xlink" xlink:type="simple">
          <person-group><name name-style="western"><surname>Bruce</surname><given-names>AJ</given-names></name><name name-style="western"><surname>Coombes</surname><given-names>KE</given-names></name></person-group> (<year>1997</year>) <article-title>An annotated check-list of the caridean shrimps (<tp:taxon-name><tp:taxon-name-part taxon-name-part-type="subphylum">Crustacea</tp:taxon-name-part></tp:taxon-name>: <tp:taxon-name><tp:taxon-name-part taxon-name-part-type="order">Decapoda</tp:taxon-name-part></tp:taxon-name>) of Darwin Harbour, with descriptions of three new species of <italic><tp:taxon-name><tp:taxon-name-part taxon-name-part-type="genus">Periclimenes</tp:taxon-name-part></tp:taxon-name></italic> (<tp:taxon-name><tp:taxon-name-part taxon-name-part-type="family">Palaemonidae</tp:taxon-name-part></tp:taxon-name>: <tp:taxon-name><tp:taxon-name-part taxon-name-part-type="subfamily">Pontoniinae</tp:taxon-name-part></tp:taxon-name>).</article-title> In: <person-group><name name-style="western"><surname>Hanley</surname><given-names>JR</given-names></name><name name-style="western"><surname>Caswell</surname><given-names>G</given-names></name><name name-style="western"><surname>Megirian</surname><given-names>D</given-names></name><name name-style="western"><surname>Larson</surname><given-names>HK</given-names></name></person-group> (<role>Eds</role>) <issue-title>Proceedings of the Sixth International marine biological workshop.</issue-title> <source>The marine fauna and flora of Darwin Harbour, Northern Territory, Australia. Museums and Arts Galleries of the Northern Territory and the Australian Marine Sciences Association, Darwin</source>, <fpage>301</fpage>–<lpage>337</lpage>. <ext-link xlink:type="simple" ext-link-type="uri" xlink:href="http://trove.nla.gov.au/work/23282966?selectedversion=NBD24568168">http://trove.nla.gov.au/work/23282966?selectedversion=NBD24568168</ext-link></mixed-citation></ref><ref id="B23"><mixed-citation xmlns:xlink="http://www.w3.org/1999/xlink" xlink:type="simple">
          <person-group><name name-style="western"><surname>Bruce</surname><given-names>AJ</given-names></name></person-group> (<year>2010</year>) <article-title><italic><tp:taxon-name><tp:taxon-name-part taxon-name-part-type="genus">Periclimenes</tp:taxon-name-part> <tp:taxon-name-part taxon-name-part-type="species">nevillei</tp:taxon-name-part></tp:taxon-name></italic> sp. nov. (<tp:taxon-name><tp:taxon-name-part taxon-name-part-type="subphylum">Crustacea</tp:taxon-name-part></tp:taxon-name>: <tp:taxon-name><tp:taxon-name-part taxon-name-part-type="order">Decapoda</tp:taxon-name-part></tp:taxon-name>: <tp:taxon-name><tp:taxon-name-part taxon-name-part-type="subfamily">Pontoniinae</tp:taxon-name-part></tp:taxon-name>) from Vanuatu.</article-title> <source>Zootaxa</source> <volume>2510</volume>: <fpage>45</fpage>–<lpage>54</lpage>. <ext-link xlink:type="simple" ext-link-type="uri" xlink:href="http://www.mapress.com/j/zt/article/view/8665">http://www.mapress.com/j/zt/article/view/8665</ext-link></mixed-citation></ref><ref id="B35"><mixed-citation xmlns:xlink="http://www.w3.org/1999/xlink" xlink:type="simple">
          <person-group><name name-style="western"><surname>Gan</surname><given-names>ZB</given-names></name><name name-style="western"><surname>Li</surname><given-names>X</given-names></name><name name-style="western"><surname>Chan</surname><given-names>T-Y</given-names></name><name name-style="western"><surname>Chu</surname><given-names>KH</given-names></name><name name-style="western"><surname>Kou</surname><given-names>Q</given-names></name></person-group> (<year>2015</year>) <article-title>Phylogeny of Indo-West Pacific pontoniine shrimps (<tp:taxon-name><tp:taxon-name-part taxon-name-part-type="subphylum">Crustacea</tp:taxon-name-part></tp:taxon-name>: <tp:taxon-name><tp:taxon-name-part taxon-name-part-type="order">Decapoda</tp:taxon-name-part></tp:taxon-name>: <tp:taxon-name><tp:taxon-name-part taxon-name-part-type="infraorder">Caridea</tp:taxon-name-part></tp:taxon-name>) based on multilocus analysis.</article-title> <source>Journal of Zoological Systematics and Evolutionary Research</source> <volume>53</volume>: <fpage>282</fpage>–<lpage>290</lpage>. <ext-link xlink:type="simple" ext-link-type="doi" xlink:href="10.1111/jzs.12108">https://doi.org/10.1111/jzs.12108</ext-link></mixed-citation></ref><ref id="B41"><mixed-citation xmlns:xlink="http://www.w3.org/1999/xlink" xlink:type="simple">
          <person-group><name name-style="western"><surname>Horká</surname><given-names>I</given-names></name><name name-style="western"><surname>De Grave</surname><given-names>S</given-names></name><name name-style="western"><surname>Fransen</surname><given-names>CHJM</given-names></name><name name-style="western"><surname>Petrusek</surname><given-names>A</given-names></name><name name-style="western"><surname>Ďuriš</surname><given-names>Z</given-names></name></person-group> (<year>2016</year>) <article-title>Multiple host switching events shape the evolution of symbiotic palaemonid shrimps (<tp:taxon-name><tp:taxon-name-part taxon-name-part-type="subphylum">Crustacea</tp:taxon-name-part></tp:taxon-name>: <tp:taxon-name><tp:taxon-name-part taxon-name-part-type="order">Decapoda</tp:taxon-name-part></tp:taxon-name>).</article-title> <source>Scientific Reports</source> <volume>6</volume>: <elocation-id>26486</elocation-id>. <ext-link xlink:type="simple" ext-link-type="doi" xlink:href="10.1038/srep26486">https://doi.org/10.1038/srep26486</ext-link></mixed-citation></ref><ref id="B39"><mixed-citation xmlns:xlink="http://www.w3.org/1999/xlink" xlink:type="simple">
          <person-group><name name-style="western"><surname>Holthuis</surname><given-names>LB</given-names></name></person-group> (<year>1958</year>) <article-title><tp:taxon-name><tp:taxon-name-part taxon-name-part-type="subphylum">Crustacea</tp:taxon-name-part></tp:taxon-name> <tp:taxon-name><tp:taxon-name-part taxon-name-part-type="order">Decapoda</tp:taxon-name-part></tp:taxon-name> from the northern Red Sea (Gulf of Aqaba and Sinai Peninsula). I. Macrura.</article-title> <source>Bulletin of the Sea Fisheries Research Station, Haifa</source> <volume>17</volume>: <fpage>1</fpage>–<lpage>40</lpage>. <ext-link xlink:type="simple" ext-link-type="uri" xlink:href="http://www.repository.naturalis.nl/document/149213">http://www.repository.naturalis.nl/document/149213</ext-link></mixed-citation></ref><ref id="B11"><mixed-citation xmlns:xlink="http://www.w3.org/1999/xlink" xlink:type="simple">
          <person-group><name name-style="western"><surname>Bruce</surname><given-names>AJ</given-names></name></person-group> (<year>1980</year>) <article-title>On some Pontoniine shrimps from Noumea, New Caledonia.</article-title> <source>Cahiers de l’Indo-Pacifique</source> <volume>2</volume>: <fpage>1</fpage>–<lpage>39</lpage>. <ext-link xlink:type="simple" ext-link-type="uri" xlink:href="http://research.nhm.org/pdfs/24867/24867.pdf">http://research.nhm.org/pdfs/24867/24867.pdf</ext-link></mixed-citation></ref><ref id="B21"><mixed-citation xmlns:xlink="http://www.w3.org/1999/xlink" xlink:type="simple">
          <person-group><name name-style="western"><surname>Bruce</surname><given-names>AJ</given-names></name></person-group> (<year>2008a</year>) <article-title>A new pontoniine shrimp from the Great Barrier Reef (<tp:taxon-name><tp:taxon-name-part taxon-name-part-type="subphylum">Crustacea</tp:taxon-name-part></tp:taxon-name>. <tp:taxon-name><tp:taxon-name-part taxon-name-part-type="order">Decapoda</tp:taxon-name-part></tp:taxon-name>. <tp:taxon-name><tp:taxon-name-part taxon-name-part-type="family">Palaemonidae</tp:taxon-name-part></tp:taxon-name>).</article-title> <source>Memoirs of the Queensland Museum</source> <volume>52</volume>: <fpage>89</fpage>–<lpage>98</lpage>. <ext-link xlink:type="simple" ext-link-type="uri" xlink:href="http://www.qm.qld.gov.au/~/media/Documents/QM/About+Us/Publications/Memoirs+-+Nature/N52-2/52-2-bruce.pdf">http://www.qm.qld.gov.au/~/media/Documents/QM/About+Us/Publications/Memoirs+-+Nature/N52-2/52-2-bruce.pdf</ext-link></mixed-citation></ref><ref id="B37"><mixed-citation xmlns:xlink="http://www.w3.org/1999/xlink" xlink:type="simple">
          <person-group><name name-style="western"><surname>Holthuis</surname><given-names>LB</given-names></name></person-group> (<year>1952</year>) <article-title>The <tp:taxon-name><tp:taxon-name-part taxon-name-part-type="order">Decapoda</tp:taxon-name-part></tp:taxon-name> of the Siboga Expedition. Part XI. The <tp:taxon-name><tp:taxon-name-part taxon-name-part-type="family">Palaemonidae</tp:taxon-name-part></tp:taxon-name> collected by the Siboga and Snellius Expeditions with remarks on other species II. Subfamily <tp:taxon-name><tp:taxon-name-part taxon-name-part-type="subfamily">Pontoniinae</tp:taxon-name-part></tp:taxon-name>.</article-title> <source>Siboga Expeditie</source> <volume>39a10</volume>: <fpage>1</fpage>–<lpage>253</lpage>.</mixed-citation></ref><ref id="B66"><mixed-citation xmlns:xlink="http://www.w3.org/1999/xlink" xlink:type="simple">
          <person-group><name name-style="western"><surname>Zehntner</surname><given-names>L</given-names></name></person-group> (<year>1894</year>) <article-title>Crustacés de l’Archipel Malais.Voyage de MM. M. Bedot et C. Pictet dans l’Archipel Malais.</article-title> <source>Revue Suisse de Zoologie et Annales du Musée d’Histoire Naturelle de Genève</source> <volume>2</volume>: <fpage>135</fpage>–<lpage>214</lpage>, Pls 7–9. <ext-link xlink:type="simple" ext-link-type="doi" xlink:href="10.5962/bhl.part.75134">https://doi.org/10.5962/bhl.part.75134</ext-link></mixed-citation></ref><ref id="B60"><mixed-citation xmlns:xlink="http://www.w3.org/1999/xlink" xlink:type="simple">
          <person-group><name name-style="western"><surname>Okuno</surname><given-names>J</given-names></name><name name-style="western"><surname>Fujita</surname><given-names>Y</given-names></name></person-group> (<year>2007</year>) <article-title>Resurrection of the genus <italic><tp:taxon-name><tp:taxon-name-part taxon-name-part-type="genus">Laomenes</tp:taxon-name-part></tp:taxon-name></italic> A. H. Clark, 1919 (<tp:taxon-name><tp:taxon-name-part taxon-name-part-type="order">Decapoda</tp:taxon-name-part></tp:taxon-name>, <tp:taxon-name><tp:taxon-name-part taxon-name-part-type="infraorder">Caridea</tp:taxon-name-part></tp:taxon-name>, <tp:taxon-name><tp:taxon-name-part taxon-name-part-type="family">Palaemonidae</tp:taxon-name-part></tp:taxon-name>).</article-title> <source>Crustaceana</source> <volume>80</volume>: <fpage>113</fpage>–<lpage>124</lpage>. <ext-link xlink:type="simple" ext-link-type="doi" xlink:href="10.1163/156854007779696514">https://doi.org/10.1163/156854007779696514</ext-link></mixed-citation></ref><ref id="B42"><mixed-citation xmlns:xlink="http://www.w3.org/1999/xlink" xlink:type="simple">
          <institution xlink:type="simple">ICZN</institution> (<year>1999</year>) <source>International code of zoological nomenclature, 4<sup>th</sup> edition: adopted by the International Union of biological Sciences</source>. <publisher-name>The International Trust for Zoological Nomenclature</publisher-name>, <publisher-loc>London</publisher-loc>. <ext-link xlink:type="simple" ext-link-type="uri" xlink:href="http://www.iczn.org/iczn/index.jsp">http://www.iczn.org/iczn/index.jsp</ext-link></mixed-citation></ref><ref id="B57"><mixed-citation xmlns:xlink="http://www.w3.org/1999/xlink" xlink:type="simple">
          <person-group><name name-style="western"><surname>Müller</surname><given-names>H-G</given-names></name></person-group> (<year>1993</year>) <source>Catalogue of Indo-West Pacific pontoniine shrimps</source>. <publisher-name>H.-G. Müller</publisher-name>, <publisher-loc>Wetzlar</publisher-loc>. <ext-link xlink:type="simple" ext-link-type="uri" xlink:href="http://www.vliz.be/imisdocs/publications/17544.pdf">http://www.vliz.be/imisdocs/publications/17544.pdf</ext-link></mixed-citation></ref></ref-list></tp:taxon-treatment>
