# Supplementary material for: Towards a revision of the genus Periclimenes: resurrection of Ancylocaris Schenkel, 1902, and designation of three new genera (Crustacea, Decapoda, Palaemonidae)
Source: Zookeys. 2017 Jan 17;(646):25–44. doi: 10.3897/zookeys.646.11397 (PMC5299438; doi:10.3897/zookeys.646.11397)
Supplement: XML Treatment for Actinimenes [file zookeys.646.11397-treatment2.xml]

<!DOCTYPE tp:taxon-treatment
  PUBLIC "-//TaxonX//DTD Taxonomic Treatment Publishing DTD v0 20100105//EN" "tax-treatment-NSO.dtd">
<tp:taxon-treatment xmlns:tp="http://www.plazi.org/taxpub"><tp:treatment-meta><kwd-group><label>Taxon classification</label><kwd><named-content content-type="kingdom">Animalia</named-content></kwd><kwd><named-content content-type="order">Decapoda</named-content></kwd><kwd><named-content content-type="family">Palaemonidae</named-content></kwd></kwd-group><mixed-citation publication-type="journal"><person-group><name><surname>Ďuriš</surname><given-names>Zdeněk</given-names></name><name><surname>Horká</surname><given-names>Ivona</given-names></name></person-group><article-title>Towards a revision of the genus <italic><tp:taxon-name><tp:taxon-name-part taxon-name-part-type="genus">Periclimenes</tp:taxon-name-part></tp:taxon-name></italic>: resurrection of <italic><tp:taxon-name><tp:taxon-name-part taxon-name-part-type="genus">Ancylocaris</tp:taxon-name-part></tp:taxon-name></italic> Schenkel, 1902, and designation of three new genera (<tp:taxon-name><tp:taxon-name-part taxon-name-part-type="subphylum">Crustacea</tp:taxon-name-part></tp:taxon-name>, <tp:taxon-name><tp:taxon-name-part taxon-name-part-type="order">Decapoda</tp:taxon-name-part></tp:taxon-name>, <tp:taxon-name><tp:taxon-name-part taxon-name-part-type="family">Palaemonidae</tp:taxon-name-part></tp:taxon-name>)</article-title><source>Zookeys</source><day>17</day><month>1</month><year>2017</year><volume>2017</volume><issue>646</issue><fpage>25</fpage><lpage>44</lpage><pub-id pub-id-type="doi">10.3897/zookeys.646.11397</pub-id></mixed-citation></tp:treatment-meta><tp:nomenclature><tp:taxon-name>
              <tp:taxon-name-part taxon-name-part-type="genus">Actinimenes</tp:taxon-name-part>
              <object-id xmlns:xlink="http://www.w3.org/1999/xlink" content-type="zoobank" xlink:type="simple">http://zoobank.org/A1D1A9D6-406C-4EB3-B750-494A81EEAF9A</object-id>
            </tp:taxon-name><tp:taxon-status xmlns:xlink="http://www.w3.org/1999/xlink" xlink:type="simple">gen. n.</tp:taxon-status></tp:nomenclature><tp:treatment-sec sec-type="type species" id="SECID0E2XAE"><title>Type species.</title><p>
              <italic><tp:taxon-name><tp:taxon-name-part taxon-name-part-type="genus">Periclimenes</tp:taxon-name-part> <tp:taxon-name-part taxon-name-part-type="species">ornatus</tp:taxon-name-part></tp:taxon-name></italic> Bruce, 1969, by present designation.</p></tp:treatment-sec><tp:treatment-sec sec-type="Included species" id="SECID0ELYAE"><title>Included species.</title><p>
              <italic><tp:taxon-name><tp:taxon-name-part taxon-name-part-type="genus">Actinimenes</tp:taxon-name-part> <tp:taxon-name-part taxon-name-part-type="species">inornatus</tp:taxon-name-part></tp:taxon-name></italic> (Kemp, 1922), comb. n. (Fig. <xref ref-type="fig" rid="F3">3C</xref>); <italic><tp:taxon-name><tp:taxon-name-part taxon-name-part-type="genus">Actinimenes</tp:taxon-name-part> <tp:taxon-name-part taxon-name-part-type="species">ornatus</tp:taxon-name-part></tp:taxon-name></italic> (Bruce, 1969), comb. n. (Fig. <xref ref-type="fig" rid="F3">3D</xref>); and <italic><tp:taxon-name><tp:taxon-name-part taxon-name-part-type="genus">Actinimenes</tp:taxon-name-part> <tp:taxon-name-part taxon-name-part-type="species">ornatellus</tp:taxon-name-part></tp:taxon-name></italic> (Bruce, 1979), comb. n.</p></tp:treatment-sec><tp:treatment-sec sec-type="diagnosis" id="SECID0EXZAE"><title>Diagnosis.</title><p>Carapace smooth; rostrum well developed, compressed, dorsal and ventral margins convex, with 7–10 dorsal teeth (posterior tooth behind orbits) and 0–2 ventral teeth, lateral carinae and orbit feebly developed, epigastric and supraorbital spines absent, inferior orbital angle usually produced, rounded, antennal tooth marginal, hepatic tooth close to level of latter. Pleon smooth, third segment not posteriorly produced, pleura rounded. Telson with two pairs of moderately large dorsal marginal spines situated on anterior and posterior thirds of telson length; three pairs of posterior spines, lateral spines smaller than dorsal spines. Eyes with globular cornea, small additional pigment spot dorsally on corneal margin. Antennule well developed. Antennal basicerite armed with lateral tooth; scaphocerite well developed, moderately broad, with distolateral tooth small, not reaching distal end of lamella. Mandible without palp, molar process robust, incisor process as usual for the family. Maxillula with bilobed palp, laciniae as usual for the family. Maxilla with simple palp, basal endite slender, deeply bilobed, coxal endite obsolete, scaphognathite moderately broad. First maxilliped with simple palp, basal endite fused with coxal endite, exopod with large caridean lobe, ﬂagellum slender with several plumose distal setae, epipod feebly bilobed. Second maxilliped with normal endopod, propodus not produced distomesially, exopod similar to ﬁrst maxilliped, without accessory lobe, coxa with oval epipod without podobranch. Third maxilliped with slender endopod, ischiomerus fused to basis, exopod as in second maxilliped, coxa with oval lateral plate, arthrobranch rudimentary or lacking. Fourth thoracic sternite with broad transverse ridge subdivided by median incision. First pereiopods moderately slender, chela with ﬁngers subequal to palm, deeply subspatulate with entire cutting edges, coxa with setose distoventral lobe. <!--PageBreak-->Second pereiopods well developed, smooth, similar and equal, ﬁngers with several small recurved teeth on proximal half, palm subcylindrical, longer than fingers, carpo-propodal articulation terminal, carpus much shorter than palm, merus unarmed, coxa without distoventral lobe. Ambulatory pereiopods moderately slender, propodus without ventral spines, dactyli with stout unarmed corpus, unguis elongate, curved. Endopod of male first pleopod simple, elliptic, feebly spinulose medioproximally, with several setulose setae distolaterally. Male second pleopod with appendix masculina slender, with several simple terminal and lateral setae. Uropods normal, exopod with small distolateral tooth and normal movable spine.</p></tp:treatment-sec><tp:treatment-sec sec-type="etymology" id="SECID0E6ZAE"><title>Etymology.</title><p>From <tp:taxon-name><tp:taxon-name-part taxon-name-part-type="order">Actiniaria</tp:taxon-name-part></tp:taxon-name>, the order of <tp:taxon-name><tp:taxon-name-part taxon-name-part-type="class">Anthozoa</tp:taxon-name-part></tp:taxon-name> which comprises the host sea anemones for the genus, and <italic><tp:taxon-name><tp:taxon-name-part taxon-name-part-type="genus">Periclimenes</tp:taxon-name-part></tp:taxon-name></italic> to which genus the species previously belonged; gender masculine.</p></tp:treatment-sec><tp:treatment-sec sec-type="Figures" id="SECID0EW1AE"><title>Figures</title><p>
              <bold>(selected).</bold> <xref ref-type="bibr" rid="B43">Kemp (1922</xref>: figs 43–46), <xref ref-type="bibr" rid="B8">Bruce (1976</xref>: 10–11; <xref ref-type="bibr" rid="B10">1979</xref>: figs 3B, 4–7, Pl. 1: fig. B–E; <xref rid="B12" ref-type="bibr">1982</xref>: figs 11–12), <xref ref-type="bibr" rid="B34">Fransen (1989</xref>: figs 2–3).</p></tp:treatment-sec><tp:treatment-sec sec-type="Systematic position" id="SECID0ES2AE"><title>Systematic position.</title><p>Based on recent molecular studies (<xref ref-type="bibr" rid="B35">Gan et al. 2015</xref>, <xref ref-type="bibr" rid="B41">Horká et al. 2016</xref>), species of the genus <italic><tp:taxon-name><tp:taxon-name-part taxon-name-part-type="genus">Actinimenes</tp:taxon-name-part></tp:taxon-name></italic> gen. n. show a close phylogenetic relationship to two groups of taxa, <italic><tp:taxon-name><tp:taxon-name-part taxon-name-part-type="genus">Zenopontonia</tp:taxon-name-part></tp:taxon-name></italic> Bruce, 1975 and some other echinoderm-associated taxa on the one hand, and to the <italic><tp:taxon-name><tp:taxon-name-part taxon-name-part-type="genus">Periclimenes</tp:taxon-name-part> <tp:taxon-name-part taxon-name-part-type="species">diversipes</tp:taxon-name-part></tp:taxon-name></italic> species group on the other hand. While the latter are also cnidarian associates, they are distinctly smaller species with more slender ambulatory pereiopods and dactyls, but mainly with very distinctive second pereiopods with both or at least one of the chelae of a specific subspatulate shape, with fingers generally longer than palm. Further, the species of the latter group share a similar shape of rostrum, and position of the carapacial teeth, subspatulate first pereiopod chela, short carpus of second pereiopods, simple ambulatory dactyli with elongate sharp unguis, and the shape and spinulation of the male pleopods (<xref ref-type="bibr" rid="B14">Bruce 1989</xref>).</p><p>
              <italic><tp:taxon-name><tp:taxon-name-part taxon-name-part-type="genus">Zenopontonia</tp:taxon-name-part></tp:taxon-name></italic> as well as other related echinoderm-associated taxa, such as <italic><tp:taxon-name><tp:taxon-name-part taxon-name-part-type="genus">Periclimenes</tp:taxon-name-part> <tp:taxon-name-part taxon-name-part-type="species">colemani</tp:taxon-name-part></tp:taxon-name></italic> Bruce, 1975, and <italic><tp:taxon-name><tp:taxon-name-part taxon-name-part-type="genus">Lipkemenes</tp:taxon-name-part> <tp:taxon-name-part taxon-name-part-type="species">lanipes</tp:taxon-name-part></tp:taxon-name></italic> (Kemp, 1922), are generally also very similar to <italic><tp:taxon-name><tp:taxon-name-part taxon-name-part-type="genus">Actinimenes</tp:taxon-name-part></tp:taxon-name></italic> by the position of antennal and hepatic teeth, an incised transverse ridge on the fourth thoracic sternite, the deeply subspatulate chelae of the first pereiopod, the shape of the chela of the second pereiopod and the very short carpus, and by the shape and spinulation of the male pleopods (<xref ref-type="bibr" rid="B14">Bruce 1989</xref>). These species however differ from <italic><tp:taxon-name><tp:taxon-name-part taxon-name-part-type="genus">Actinimenes</tp:taxon-name-part></tp:taxon-name></italic> spp. by a more down curved rostrum, more posteriorly situated and smaller dorsal telson spines, fine pectination on the fingers of the first pereiopod, and the ambulatory dactyli having small distoventral tooth on the corpus, sometimes also fully reduced (<xref ref-type="bibr" rid="B51">Marin 2012</xref>). Some mollusc- or ascidian-associated genera, e.g. <italic><tp:taxon-name><tp:taxon-name-part taxon-name-part-type="genus">Anchistus</tp:taxon-name-part></tp:taxon-name></italic> Borradaile, 1898, <italic><tp:taxon-name><tp:taxon-name-part taxon-name-part-type="genus">Paranchistus</tp:taxon-name-part></tp:taxon-name></italic> Holthuis, 1952, or <italic><tp:taxon-name><tp:taxon-name-part taxon-name-part-type="genus">Dasella</tp:taxon-name-part></tp:taxon-name></italic> Lebour, 1945, show some phylogenetic relationship to these echinoderm associated taxa (<xref ref-type="bibr" rid="B35">Gan et al. 2015</xref>, <xref ref-type="bibr" rid="B41">Horká et al. 2016</xref>), and thus more remotely also to <italic><tp:taxon-name><tp:taxon-name-part taxon-name-part-type="genus">Actinimenes</tp:taxon-name-part></tp:taxon-name></italic> gen. n. All species of these genera differ however from <italic><tp:taxon-name><tp:taxon-name-part taxon-name-part-type="genus">Actinimenes</tp:taxon-name-part></tp:taxon-name></italic> gen. n. by specialized biunguiculate ambulatory dactyli.</p><p>The three species of <italic><tp:taxon-name><tp:taxon-name-part taxon-name-part-type="genus">Actinimenes</tp:taxon-name-part></tp:taxon-name></italic> gen. n. were previously thought to be part of the ‘<italic><tp:taxon-name><tp:taxon-name-part taxon-name-part-type="genus">Periclimenes</tp:taxon-name-part> <tp:taxon-name-part taxon-name-part-type="species">brevicarpalis</tp:taxon-name-part></tp:taxon-name></italic> group’ (<xref ref-type="bibr" rid="B26">Bruce and Svoboda 1983</xref>, <xref ref-type="bibr" rid="B23">Bruce 2010</xref>), although <!--PageBreak--><xref ref-type="bibr" rid="B34">Fransen (1989)</xref> regarded them as comprising a ‘<italic><tp:taxon-name><tp:taxon-name-part taxon-name-part-type="genus">Periclimenes</tp:taxon-name-part> <tp:taxon-name-part taxon-name-part-type="species">inornatus</tp:taxon-name-part></tp:taxon-name></italic> group’ of identical composition of the new genus (see also Remarks for <italic><tp:taxon-name><tp:taxon-name-part taxon-name-part-type="genus">Ancylocaris</tp:taxon-name-part> <tp:taxon-name-part taxon-name-part-type="species">brevicarpalis</tp:taxon-name-part></tp:taxon-name></italic> comb. n., above).</p></tp:treatment-sec><tp:treatment-sec sec-type="distribution" id="SECID0EPBAG"><title>Distribution.</title><p>Widely distributed in the Indo-West Paciﬁc from the Red Sea and Kenya to Japan, Marshall Islands, and Fiji.</p></tp:treatment-sec><tp:treatment-sec sec-type="ecology" id="SECID0EUBAG"><title>Ecology.</title><p>The species of the present genus are all obligate associates of sea anemones (<tp:taxon-name><tp:taxon-name-part taxon-name-part-type="phylum">Cnidaria</tp:taxon-name-part></tp:taxon-name>: <tp:taxon-name><tp:taxon-name-part taxon-name-part-type="order">Actiniaria</tp:taxon-name-part></tp:taxon-name>) (see <xref ref-type="bibr" rid="B34">Fransen 1989</xref>, <xref ref-type="bibr" rid="B57">Müller 1993</xref>).</p></tp:treatment-sec><tp:treatment-sec sec-type="key" id="SECID0EMCAG"><title>Key to species identification of <italic><tp:taxon-name><tp:taxon-name-part taxon-name-part-type="genus">Actinimenes</tp:taxon-name-part></tp:taxon-name></italic> gen. n.</title><table-wrap content-type="key" position="anchor" orientation="portrait"><table id="TID0EECAE" rules="all"><tbody><tr><td rowspan="1" colspan="1">1</td><td rowspan="1" colspan="1">Fourth thoracic sternite produced anteriorly, bilobed, lobes abutting but separated by narrow deep incision; colouration: body with dense longitudinal lines of orange dots, pereiopods dark purple/red spotted</td><td rowspan="1" colspan="1">
                      <bold><italic><tp:taxon-name><tp:taxon-name-part taxon-name-part-type="genus">Actinimenes</tp:taxon-name-part> <tp:taxon-name-part taxon-name-part-type="species">ornatus</tp:taxon-name-part></tp:taxon-name></italic> (Bruce, 1969), comb. n.</bold>
                    </td></tr><tr><td rowspan="1" colspan="1">–</td><td rowspan="1" colspan="1">Fourth thoracic sternite with U-shaped median incision; colouration: generally transparent except white band between eyes; adult females with white median band on bottom of thoracic and abdominal segments</td><td rowspan="1" colspan="1">
                      <bold>2</bold>
                    </td></tr><tr><td rowspan="1" colspan="1">2</td><td rowspan="1" colspan="1">Ambulatory dactyli with unguis proximo-ventrally smooth (adult females with white median band on thoracic and abdominal segments)</td><td rowspan="1" colspan="1">
                      <bold><italic><tp:taxon-name><tp:taxon-name-part taxon-name-part-type="genus">Actinimenes</tp:taxon-name-part> <tp:taxon-name-part taxon-name-part-type="species">inornatus</tp:taxon-name-part></tp:taxon-name></italic> (Kemp, 1922), comb. n.</bold>
                    </td></tr><tr><td rowspan="1" colspan="1">–</td><td rowspan="1" colspan="1">Ambulatory dactyli with unguis proximo-ventrally serrated</td><td rowspan="1" colspan="1">
                      <bold><italic><tp:taxon-name><tp:taxon-name-part taxon-name-part-type="genus">Actinimenes</tp:taxon-name-part> <tp:taxon-name-part taxon-name-part-type="species">ornatellus</tp:taxon-name-part></tp:taxon-name></italic> (Bruce, 1979), comb. n.</bold>
                    </td></tr></tbody></table></table-wrap></tp:treatment-sec><tp:treatment-sec><!--Section generated to contain objects referenced in tp:taxon-treatment.--><fig id="F3" position="float" orientation="portrait"><label>Figure 3.</label><caption><p>Examples of species from the genera reported in this study. <bold>A, B</bold> <italic><tp:taxon-name><tp:taxon-name-part taxon-name-part-type="genus">Ancylocaris</tp:taxon-name-part> <tp:taxon-name-part taxon-name-part-type="species">brevicarpalis</tp:taxon-name-part></tp:taxon-name></italic> Schenkel, 1902: ovigerous females, <named-content xmlns:xlink="http://www.w3.org/1999/xlink" content-type="dwc:institutional_code" xlink:type="simple">MNHN</named-content>-2014-558 and -156 (resp.), Kavieng, Papua New Guinea <bold>C</bold> <italic><tp:taxon-name><tp:taxon-name-part taxon-name-part-type="genus">Actinimenes</tp:taxon-name-part> <tp:taxon-name-part taxon-name-part-type="species">inornatus</tp:taxon-name-part></tp:taxon-name></italic> (Kemp, 1922), comb. n., <named-content xmlns:xlink="http://www.w3.org/1999/xlink" content-type="dwc:institutional_code" xlink:type="simple">MNHN</named-content>-IU-2014-315, with bopyrid parasite, Kavieng, Papua New Guinea <bold>D</bold> <italic><tp:taxon-name><tp:taxon-name-part taxon-name-part-type="genus">Actinimenes</tp:taxon-name-part> <tp:taxon-name-part taxon-name-part-type="species">ornatus</tp:taxon-name-part></tp:taxon-name></italic> (Bruce, 1969), comb. n., ovigerous female, UO 80-Vn08, Nhatrang Bay, Vietnam <bold>E</bold> <italic><tp:taxon-name><tp:taxon-name-part taxon-name-part-type="genus">Cristimenes</tp:taxon-name-part> <tp:taxon-name-part taxon-name-part-type="species">cristimanus</tp:taxon-name-part></tp:taxon-name></italic> (Bruce, 1965), comb. n., UO 103-Vn08, Nhatrang Bay, Vietnam <bold>F</bold> <italic><tp:taxon-name><tp:taxon-name-part taxon-name-part-type="genus">Cristimenes</tp:taxon-name-part> <tp:taxon-name-part taxon-name-part-type="species">commensalis</tp:taxon-name-part></tp:taxon-name></italic> (Borradaile, 1915), comb. n., <abbrev xmlns:xlink="http://www.w3.org/1999/xlink" content-type="institution" xlink:title="Museum of Tropical Queensland, Townsville" id="ABBRID0EINAG" xlink:type="simple">MTQ</abbrev> 33230, Lizard Island, Great Barrier Ree <bold>G</bold> <italic><tp:taxon-name><tp:taxon-name-part taxon-name-part-type="genus">Rapimenes</tp:taxon-name-part> <tp:taxon-name-part taxon-name-part-type="species">laevimanus</tp:taxon-name-part></tp:taxon-name></italic> (Ďuriš, 2010), comb. n., ovigerous female holotype, <named-content xmlns:xlink="http://www.w3.org/1999/xlink" content-type="dwc:institutional_code" xlink:type="simple">RMNH</named-content> D.53129, Nhatrang Bay, Vietnam <bold>H</bold> <italic><tp:taxon-name><tp:taxon-name-part taxon-name-part-type="genus">Rapimenes</tp:taxon-name-part> <tp:taxon-name-part taxon-name-part-type="species">granulimanus</tp:taxon-name-part></tp:taxon-name></italic> (Bruce, 1978), comb. n., ovigerous female, <named-content xmlns:xlink="http://www.w3.org/1999/xlink" content-type="dwc:institutional_code" xlink:type="simple">MNHN</named-content>-IU-2013-509, Madang, Papua New Guinea. (Photos: <bold>A–G</bold> Z Ďuriš; <bold>H</bold> A Anker).</p></caption><graphic xmlns:xlink="http://www.w3.org/1999/xlink" xlink:href="zookeys-646-025-g003.jpg" position="float" orientation="portrait" xlink:type="simple" id="oo_118460.jpg"/></fig></tp:treatment-sec><ref-list><ref id="B43"><mixed-citation xmlns:xlink="http://www.w3.org/1999/xlink" xlink:type="simple">
          <person-group><name name-style="western"><surname>Kemp</surname><given-names>S</given-names></name></person-group> (<year>1922</year>) <article-title>Notes on <tp:taxon-name><tp:taxon-name-part taxon-name-part-type="subphylum">Crustacea</tp:taxon-name-part></tp:taxon-name> <tp:taxon-name><tp:taxon-name-part taxon-name-part-type="order">Decapoda</tp:taxon-name-part></tp:taxon-name> in the Indian Museum, XV. <tp:taxon-name><tp:taxon-name-part taxon-name-part-type="subfamily">Pontoniinae</tp:taxon-name-part></tp:taxon-name>.</article-title> <source>Records of the Indian Museum</source> <volume>24</volume>: <fpage>113</fpage>–<lpage>288</lpage>, Plates 1–9. <ext-link xlink:type="simple" ext-link-type="uri" xlink:href="http://www.biodiversitylibrary.org/part/146043#/summary">http://www.biodiversitylibrary.org/part/146043#/summary</ext-link></mixed-citation></ref><ref id="B8"><mixed-citation xmlns:xlink="http://www.w3.org/1999/xlink" xlink:type="simple">
          <person-group><name name-style="western"><surname>Bruce</surname><given-names>AJ</given-names></name></person-group> (<year>1976</year>) <article-title>A report on some pontoniid shrimps collected from the Seychelle Islands by the F.R.V. <italic><tp:taxon-name><tp:taxon-name-part taxon-name-part-type="genus">Manihine</tp:taxon-name-part></tp:taxon-name></italic>, 1972, with a review of the Seychelles pontoniid shrimp fauna.</article-title> <source>Zoological Journal of the Linnean Society</source> <volume>59</volume>: <fpage>89</fpage>–<lpage>153</lpage>. <ext-link xlink:type="simple" ext-link-type="doi" xlink:href="10.1111/j.1096-3642.1976.tb01012.x">https://doi.org/10.1111/j.1096-3642.1976.tb01012.x</ext-link></mixed-citation></ref><ref id="B10"><mixed-citation xmlns:xlink="http://www.w3.org/1999/xlink" xlink:type="simple">
          <person-group><name name-style="western"><surname>Bruce</surname><given-names>AJ</given-names></name></person-group> (<year>1979</year>) <article-title>A report on a small collection of pontoniine shrimps from Eniwetok Atoll.</article-title> <source>Crustaceana</source>, <supplement>Suppl.</supplement> <volume>5</volume>: <fpage>209</fpage>–<lpage>230</lpage>. <ext-link xlink:type="simple" ext-link-type="uri" xlink:href="https://www.jstor.org/stable/25027504?seq=1#page_scan_tab_contents">https://www.jstor.org/stable/25027504?seq=1#page_scan_tab_contents</ext-link></mixed-citation></ref><ref id="B12"><mixed-citation xmlns:xlink="http://www.w3.org/1999/xlink" xlink:type="simple">
          <person-group><name name-style="western"><surname>Bruce</surname><given-names>AJ</given-names></name></person-group> (<year>1982</year>) <article-title>The pontoniine shrimp fauna of Hong Kong.</article-title> In: <person-group><name name-style="western"><surname>Morton</surname><given-names>BS</given-names></name><name name-style="western"><surname>Tseng</surname><given-names>CK</given-names></name></person-group> (<role>Eds</role>) <source>Proceedings of the 1st International Marine Biology Workshop: The marine flora and fauna of Hong Kong and southern China, Hong Kong, 1980</source>. <publisher-name>Hong Kong University Press</publisher-name>, <publisher-loc>Hong Kong</publisher-loc>, <fpage>233</fpage>–<lpage>284</lpage>. <ext-link xlink:type="simple" ext-link-type="uri" xlink:href="http://www.reefbase.org/resource_center/publication/pub_20467.aspx">http://www.reefbase.org/resource_center/publication/pub_20467.aspx</ext-link></mixed-citation></ref><ref id="B34"><mixed-citation xmlns:xlink="http://www.w3.org/1999/xlink" xlink:type="simple">
          <person-group><name name-style="western"><surname>Fransen</surname><given-names>CHJM</given-names></name></person-group> (<year>1989</year>) <article-title>Notes on caridean shrimps collected during the Snellius-II expedition. I. Associates of <tp:taxon-name><tp:taxon-name-part taxon-name-part-type="class">Anthozoa</tp:taxon-name-part></tp:taxon-name>.</article-title> <source>Netherlands Journal of Sea Research</source> <volume>23</volume>: <fpage>131</fpage>–<lpage>147</lpage>. <ext-link xlink:type="simple" ext-link-type="doi" xlink:href="10.1016/0077-7579(89)90008-2">https://doi.org/10.1016/0077-7579(89)90008-2</ext-link></mixed-citation></ref><ref id="B35"><mixed-citation xmlns:xlink="http://www.w3.org/1999/xlink" xlink:type="simple">
          <person-group><name name-style="western"><surname>Gan</surname><given-names>ZB</given-names></name><name name-style="western"><surname>Li</surname><given-names>X</given-names></name><name name-style="western"><surname>Chan</surname><given-names>T-Y</given-names></name><name name-style="western"><surname>Chu</surname><given-names>KH</given-names></name><name name-style="western"><surname>Kou</surname><given-names>Q</given-names></name></person-group> (<year>2015</year>) <article-title>Phylogeny of Indo-West Pacific pontoniine shrimps (<tp:taxon-name><tp:taxon-name-part taxon-name-part-type="subphylum">Crustacea</tp:taxon-name-part></tp:taxon-name>: <tp:taxon-name><tp:taxon-name-part taxon-name-part-type="order">Decapoda</tp:taxon-name-part></tp:taxon-name>: <tp:taxon-name><tp:taxon-name-part taxon-name-part-type="infraorder">Caridea</tp:taxon-name-part></tp:taxon-name>) based on multilocus analysis.</article-title> <source>Journal of Zoological Systematics and Evolutionary Research</source> <volume>53</volume>: <fpage>282</fpage>–<lpage>290</lpage>. <ext-link xlink:type="simple" ext-link-type="doi" xlink:href="10.1111/jzs.12108">https://doi.org/10.1111/jzs.12108</ext-link></mixed-citation></ref><ref id="B41"><mixed-citation xmlns:xlink="http://www.w3.org/1999/xlink" xlink:type="simple">
          <person-group><name name-style="western"><surname>Horká</surname><given-names>I</given-names></name><name name-style="western"><surname>De Grave</surname><given-names>S</given-names></name><name name-style="western"><surname>Fransen</surname><given-names>CHJM</given-names></name><name name-style="western"><surname>Petrusek</surname><given-names>A</given-names></name><name name-style="western"><surname>Ďuriš</surname><given-names>Z</given-names></name></person-group> (<year>2016</year>) <article-title>Multiple host switching events shape the evolution of symbiotic palaemonid shrimps (<tp:taxon-name><tp:taxon-name-part taxon-name-part-type="subphylum">Crustacea</tp:taxon-name-part></tp:taxon-name>: <tp:taxon-name><tp:taxon-name-part taxon-name-part-type="order">Decapoda</tp:taxon-name-part></tp:taxon-name>).</article-title> <source>Scientific Reports</source> <volume>6</volume>: <elocation-id>26486</elocation-id>. <ext-link xlink:type="simple" ext-link-type="doi" xlink:href="10.1038/srep26486">https://doi.org/10.1038/srep26486</ext-link></mixed-citation></ref><ref id="B14"><mixed-citation xmlns:xlink="http://www.w3.org/1999/xlink" xlink:type="simple">
          <person-group><name name-style="western"><surname>Bruce</surname><given-names>AJ</given-names></name></person-group> (<year>1989</year>) <article-title><italic><tp:taxon-name><tp:taxon-name-part taxon-name-part-type="genus">Periclimenes</tp:taxon-name-part> <tp:taxon-name-part taxon-name-part-type="species">gonioporae</tp:taxon-name-part></tp:taxon-name></italic> sp. nov. (<tp:taxon-name><tp:taxon-name-part taxon-name-part-type="subphylum">Crustacea</tp:taxon-name-part></tp:taxon-name>: <tp:taxon-name><tp:taxon-name-part taxon-name-part-type="order">Decapoda</tp:taxon-name-part></tp:taxon-name>: <tp:taxon-name><tp:taxon-name-part taxon-name-part-type="family">Palaemonidae</tp:taxon-name-part></tp:taxon-name>), a new coelenterate-associated shrimp.</article-title> <source>The Beagle, Records of the Northern Territory Museum of Arts and Sciences</source> <volume>6</volume>: <fpage>149</fpage>–<lpage>156</lpage>. <ext-link xlink:type="simple" ext-link-type="uri" xlink:href="https://search.informit.com.au/documentSummary;dn=942059688801559;res=IELHSS">https://search.informit.com.au/documentSummary;dn=942059688801559;res=IELHSS</ext-link></mixed-citation></ref><ref id="B51"><mixed-citation xmlns:xlink="http://www.w3.org/1999/xlink" xlink:type="simple">
          <person-group><name name-style="western"><surname>Marin</surname><given-names>I</given-names></name></person-group> (<year>2012</year>) <article-title>New records and associations of pontoniine shrimps (<tp:taxon-name><tp:taxon-name-part taxon-name-part-type="subphylum">Crustacea</tp:taxon-name-part></tp:taxon-name>: <tp:taxon-name><tp:taxon-name-part taxon-name-part-type="order">Decapoda</tp:taxon-name-part></tp:taxon-name>: <tp:taxon-name><tp:taxon-name-part taxon-name-part-type="infraorder">Caridea</tp:taxon-name-part></tp:taxon-name>: <tp:taxon-name><tp:taxon-name-part taxon-name-part-type="family">Palaemonidae</tp:taxon-name-part></tp:taxon-name>: <tp:taxon-name><tp:taxon-name-part taxon-name-part-type="subfamily">Pontoniinae</tp:taxon-name-part></tp:taxon-name>) from the Nhatrang Bay, Vietnam; with taxonomic remarks on some species from the Indo-West Pacific region.</article-title> In: <person-group><name name-style="western"><surname>Britayev</surname><given-names>TA</given-names></name><name name-style="western"><surname>Pavlov</surname><given-names>DS</given-names></name></person-group> (<role>Eds</role>) <source>Benthic fauna of the Bay of Nhatrang, Southern Vietnam</source> <volume>2</volume>. <publisher-name>KMK Scientific Press</publisher-name>, <publisher-loc>Moscow</publisher-loc>, <fpage>345</fpage>–<lpage>405</lpage>.</mixed-citation></ref><ref id="B26"><mixed-citation xmlns:xlink="http://www.w3.org/1999/xlink" xlink:type="simple">
          <person-group><name name-style="western"><surname>Bruce</surname><given-names>AJ</given-names></name><name name-style="western"><surname>Svoboda</surname><given-names>A</given-names></name></person-group> (<year>1983</year>) <article-title>Observations upon some pontoniine shrimps from Aqaba, Jordan.</article-title> <source>Zoologische Verhandelingen</source> <volume>205</volume>: <fpage>1</fpage>–<lpage>44</lpage>. <ext-link xlink:type="simple" ext-link-type="uri" xlink:href="http://www.repository.naturalis.nl/document/148926">http://www.repository.naturalis.nl/document/148926</ext-link></mixed-citation></ref><ref id="B23"><mixed-citation xmlns:xlink="http://www.w3.org/1999/xlink" xlink:type="simple">
          <person-group><name name-style="western"><surname>Bruce</surname><given-names>AJ</given-names></name></person-group> (<year>2010</year>) <article-title><italic><tp:taxon-name><tp:taxon-name-part taxon-name-part-type="genus">Periclimenes</tp:taxon-name-part> <tp:taxon-name-part taxon-name-part-type="species">nevillei</tp:taxon-name-part></tp:taxon-name></italic> sp. nov. (<tp:taxon-name><tp:taxon-name-part taxon-name-part-type="subphylum">Crustacea</tp:taxon-name-part></tp:taxon-name>: <tp:taxon-name><tp:taxon-name-part taxon-name-part-type="order">Decapoda</tp:taxon-name-part></tp:taxon-name>: <tp:taxon-name><tp:taxon-name-part taxon-name-part-type="subfamily">Pontoniinae</tp:taxon-name-part></tp:taxon-name>) from Vanuatu.</article-title> <source>Zootaxa</source> <volume>2510</volume>: <fpage>45</fpage>–<lpage>54</lpage>. <ext-link xlink:type="simple" ext-link-type="uri" xlink:href="http://www.mapress.com/j/zt/article/view/8665">http://www.mapress.com/j/zt/article/view/8665</ext-link></mixed-citation></ref><ref id="B57"><mixed-citation xmlns:xlink="http://www.w3.org/1999/xlink" xlink:type="simple">
          <person-group><name name-style="western"><surname>Müller</surname><given-names>H-G</given-names></name></person-group> (<year>1993</year>) <source>Catalogue of Indo-West Pacific pontoniine shrimps</source>. <publisher-name>H.-G. Müller</publisher-name>, <publisher-loc>Wetzlar</publisher-loc>. <ext-link xlink:type="simple" ext-link-type="uri" xlink:href="http://www.vliz.be/imisdocs/publications/17544.pdf">http://www.vliz.be/imisdocs/publications/17544.pdf</ext-link></mixed-citation></ref></ref-list></tp:taxon-treatment>
