# Supplementary material for: Towards a revision of the genus Periclimenes: resurrection of Ancylocaris Schenkel, 1902, and designation of three new genera (Crustacea, Decapoda, Palaemonidae)
Source: Zookeys. 2017 Jan 17;(646):25–44. doi: 10.3897/zookeys.646.11397 (PMC5299438; doi:10.3897/zookeys.646.11397)
Supplement: XML Treatment for Cristimenes [file zookeys.646.11397-treatment3.xml]

<!DOCTYPE tp:taxon-treatment
  PUBLIC "-//TaxonX//DTD Taxonomic Treatment Publishing DTD v0 20100105//EN" "tax-treatment-NSO.dtd">
<tp:taxon-treatment xmlns:tp="http://www.plazi.org/taxpub"><tp:treatment-meta><kwd-group><label>Taxon classification</label><kwd><named-content content-type="kingdom">Animalia</named-content></kwd><kwd><named-content content-type="order">Decapoda</named-content></kwd><kwd><named-content content-type="family">Palaemonidae</named-content></kwd></kwd-group><mixed-citation publication-type="journal"><person-group><name><surname>Ďuriš</surname><given-names>Zdeněk</given-names></name><name><surname>Horká</surname><given-names>Ivona</given-names></name></person-group><article-title>Towards a revision of the genus <italic><tp:taxon-name><tp:taxon-name-part taxon-name-part-type="genus">Periclimenes</tp:taxon-name-part></tp:taxon-name></italic>: resurrection of <italic><tp:taxon-name><tp:taxon-name-part taxon-name-part-type="genus">Ancylocaris</tp:taxon-name-part></tp:taxon-name></italic> Schenkel, 1902, and designation of three new genera (<tp:taxon-name><tp:taxon-name-part taxon-name-part-type="subphylum">Crustacea</tp:taxon-name-part></tp:taxon-name>, <tp:taxon-name><tp:taxon-name-part taxon-name-part-type="order">Decapoda</tp:taxon-name-part></tp:taxon-name>, <tp:taxon-name><tp:taxon-name-part taxon-name-part-type="family">Palaemonidae</tp:taxon-name-part></tp:taxon-name>)</article-title><source>Zookeys</source><day>17</day><month>1</month><year>2017</year><volume>2017</volume><issue>646</issue><fpage>25</fpage><lpage>44</lpage><pub-id pub-id-type="doi">10.3897/zookeys.646.11397</pub-id></mixed-citation></tp:treatment-meta><tp:nomenclature><tp:taxon-name>
              <tp:taxon-name-part taxon-name-part-type="genus">Cristimenes</tp:taxon-name-part>
              <object-id xmlns:xlink="http://www.w3.org/1999/xlink" content-type="zoobank" xlink:type="simple">http://zoobank.org/4A7068CC-CB18-4D6B-A9B0-FD518F4B3F19</object-id>
            </tp:taxon-name><tp:taxon-status xmlns:xlink="http://www.w3.org/1999/xlink" xlink:type="simple">gen. n.</tp:taxon-status></tp:nomenclature><tp:treatment-sec sec-type="type species" id="SECID0EXGAG"><title>Type species.</title><p>
              <tp:taxon-name><tp:taxon-name-part taxon-name-part-type="genus">Periclimenes</tp:taxon-name-part> (<tp:taxon-name-part taxon-name-part-type="subgenus">Cristiger</tp:taxon-name-part>) <tp:taxon-name-part taxon-name-part-type="species">commensalis</tp:taxon-name-part></tp:taxon-name> Borradaile, 1915, by present designation.</p></tp:treatment-sec><tp:treatment-sec sec-type="Included species" id="SECID0ELHAG"><title>Included species.</title><p>
              <italic><tp:taxon-name><tp:taxon-name-part taxon-name-part-type="genus">Cristimenes</tp:taxon-name-part> <tp:taxon-name-part taxon-name-part-type="species">commensalis</tp:taxon-name-part></tp:taxon-name></italic> (Borradaile, 1915), comb. n. (Figs <xref ref-type="fig" rid="F2">2A, B</xref>, <xref ref-type="fig" rid="F3">3F</xref>); <italic><tp:taxon-name><tp:taxon-name-part taxon-name-part-type="genus">Cristimenes</tp:taxon-name-part> <tp:taxon-name-part taxon-name-part-type="species">cristimanus</tp:taxon-name-part></tp:taxon-name></italic> (Bruce, 1965), comb. n. (Figs <xref ref-type="fig" rid="F2">2C, D</xref>, <xref ref-type="fig" rid="F3">3E</xref>); and <italic><tp:taxon-name><tp:taxon-name-part taxon-name-part-type="genus">Cristimenes</tp:taxon-name-part> <tp:taxon-name-part taxon-name-part-type="species">zanzibaricus</tp:taxon-name-part></tp:taxon-name></italic> (Bruce, 1967), comb. n.</p><fig id="F2" position="float" orientation="portrait"><label>Figure 2.</label><caption><p>Second pereiopod of species of the genus <italic><tp:taxon-name><tp:taxon-name-part taxon-name-part-type="genus">Cristimanus</tp:taxon-name-part></tp:taxon-name></italic> gen. n. showing specific carpo-propodal articulation. <bold>A, B</bold> <italic><tp:taxon-name><tp:taxon-name-part taxon-name-part-type="genus">Cristimenes</tp:taxon-name-part> <tp:taxon-name-part taxon-name-part-type="species">commensalis</tp:taxon-name-part></tp:taxon-name></italic> (Borradaile, 1915), comb. n., <abbrev xmlns:xlink="http://www.w3.org/1999/xlink" content-type="institution" xlink:title="Museum of Tropical Queensland, Townsville" id="ABBRID0E1JAG" xlink:type="simple">MTQ</abbrev> 33230, Lizard Island, Great Barrier Reef <bold>C, D</bold> <italic><tp:taxon-name><tp:taxon-name-part taxon-name-part-type="genus">Cristimenes</tp:taxon-name-part> <tp:taxon-name-part taxon-name-part-type="species">cristimanus</tp:taxon-name-part></tp:taxon-name></italic> (Bruce, 1965), comb. n., UO 103-Vn08, Nhatrang Bay, Vietnam. (<bold>A, C</bold> medial aspect; <bold>B, D</bold> lateral aspect; scale bars 1 mm).</p></caption><graphic xmlns:xlink="http://www.w3.org/1999/xlink" xlink:href="zookeys-646-025-g002.jpg" position="float" orientation="portrait" xlink:type="simple" id="oo_118459.jpg"/></fig><fig id="F3" position="float" orientation="portrait"><label>Figure 3.</label><caption><p>Examples of species from the genera reported in this study. <bold>A, B</bold> <italic><tp:taxon-name><tp:taxon-name-part taxon-name-part-type="genus">Ancylocaris</tp:taxon-name-part> <tp:taxon-name-part taxon-name-part-type="species">brevicarpalis</tp:taxon-name-part></tp:taxon-name></italic> Schenkel, 1902: ovigerous females, <named-content xmlns:xlink="http://www.w3.org/1999/xlink" content-type="dwc:institutional_code" xlink:type="simple">MNHN</named-content>-2014-558 and -156 (resp.), Kavieng, Papua New Guinea <bold>C</bold> <italic><tp:taxon-name><tp:taxon-name-part taxon-name-part-type="genus">Actinimenes</tp:taxon-name-part> <tp:taxon-name-part taxon-name-part-type="species">inornatus</tp:taxon-name-part></tp:taxon-name></italic> (Kemp, 1922), comb. n., <named-content xmlns:xlink="http://www.w3.org/1999/xlink" content-type="dwc:institutional_code" xlink:type="simple">MNHN</named-content>-IU-2014-315, with bopyrid parasite, Kavieng, Papua New Guinea <bold>D</bold> <italic><tp:taxon-name><tp:taxon-name-part taxon-name-part-type="genus">Actinimenes</tp:taxon-name-part> <tp:taxon-name-part taxon-name-part-type="species">ornatus</tp:taxon-name-part></tp:taxon-name></italic> (Bruce, 1969), comb. n., ovigerous female, UO 80-Vn08, Nhatrang Bay, Vietnam <bold>E</bold> <italic><tp:taxon-name><tp:taxon-name-part taxon-name-part-type="genus">Cristimenes</tp:taxon-name-part> <tp:taxon-name-part taxon-name-part-type="species">cristimanus</tp:taxon-name-part></tp:taxon-name></italic> (Bruce, 1965), comb. n., UO 103-Vn08, Nhatrang Bay, Vietnam <bold>F</bold> <italic><tp:taxon-name><tp:taxon-name-part taxon-name-part-type="genus">Cristimenes</tp:taxon-name-part> <tp:taxon-name-part taxon-name-part-type="species">commensalis</tp:taxon-name-part></tp:taxon-name></italic> (Borradaile, 1915), comb. n., <abbrev xmlns:xlink="http://www.w3.org/1999/xlink" content-type="institution" xlink:title="Museum of Tropical Queensland, Townsville" id="ABBRID0EINAG" xlink:type="simple">MTQ</abbrev> 33230, Lizard Island, Great Barrier Ree <bold>G</bold> <italic><tp:taxon-name><tp:taxon-name-part taxon-name-part-type="genus">Rapimenes</tp:taxon-name-part> <tp:taxon-name-part taxon-name-part-type="species">laevimanus</tp:taxon-name-part></tp:taxon-name></italic> (Ďuriš, 2010), comb. n., ovigerous female holotype, <named-content xmlns:xlink="http://www.w3.org/1999/xlink" content-type="dwc:institutional_code" xlink:type="simple">RMNH</named-content> D.53129, Nhatrang Bay, Vietnam <bold>H</bold> <italic><tp:taxon-name><tp:taxon-name-part taxon-name-part-type="genus">Rapimenes</tp:taxon-name-part> <tp:taxon-name-part taxon-name-part-type="species">granulimanus</tp:taxon-name-part></tp:taxon-name></italic> (Bruce, 1978), comb. n., ovigerous female, <named-content xmlns:xlink="http://www.w3.org/1999/xlink" content-type="dwc:institutional_code" xlink:type="simple">MNHN</named-content>-IU-2013-509, Madang, Papua New Guinea. (Photos: <bold>A–G</bold> Z Ďuriš; <bold>H</bold> A Anker).</p></caption><graphic xmlns:xlink="http://www.w3.org/1999/xlink" xlink:href="zookeys-646-025-g003.jpg" position="float" orientation="portrait" xlink:type="simple" id="oo_118460.jpg"/></fig></tp:treatment-sec><tp:treatment-sec sec-type="diagnosis" id="SECID0E5OAG"><title>Diagnosis.</title><p>Carapace smooth; rostrum well developed, subequal to antennular peduncle, compressed, usually with 5–7 low dorsal and 0–3 ventral teeth, lateral carinae with depressed supraorbital tooth, orbit feebly developed, epigastric tooth absent, inferior angle distinct, hepatic tooth close to antennal tooth and slightly lower positioned. Pleon smooth, fourth and ﬁfth pleura posteroventrally angulate. Telson with two pairs of small dorsal spines on posterior half, and with three pairs of posterior spines. Eyes with globular cornea. Basal antennular segment with 2–3 acute distolateral teeth. Antenna with basicerite unarmed, scaphocerite moderately broad, with distolateral tooth small, not reaching distal level of lamina. Epistome with pair of lateral rounded tubercles. Mandible without palp, molar process robust, incisor process normal, with 3–4 terminal teeth; maxillula with bilobed palp, laciniae moderately broad; maxilla <!--PageBreak-->with simple palp, basal endite slender, feebly bilobed or simple, coxal endite obsolete, scaphognathite moderately broad; ﬁrst maxilliped with simple palp, basal and coxal endites fused, exopod with distinct caridean lobe, ﬂagellum slender with 4 plumose distal setae, epipod bilobed; second maxilliped with normal endopod, propodus feebly produced medially, exopod similar to flagellum of ﬁrst maxilliped, coxa with elongate epipod without podobranch, arthrobranch rudimentary; third maxilliped with slender endopod, ischiomerus distinct from basis, exopod as in second maxilliped, coxa with large subcircular lateral plate, arthrobranch rudimentary. Fourth thoracic sternite without median process. First pereiopods slender, chela with ﬁngers tapering distally and feebly or distinctly subspatulate with entire cutting edges, coxa with obsolete distoventral lobe. Second pereiopods similar and subequal; cutting edges of ﬁngers dentate or denticulate; palm elongate, subequal or longer than fingers, subterminally articulated to short cup-shaped carpus, with pair of proximal lobes fitting dorsally to carpal cavity; carpus and merus unarmed. Ambulatory pereiopods slender, dactyli bi- or triunguiculate (i.e. with or without dorsal spinule behind unguis), unguis long, almost subequal to corpus length; propodus with ventral spinules and tufts of soft setae. Uropodal exopod elongate, laterally straight, with small distolateral tooth with mobile spine medially.</p></tp:treatment-sec><tp:treatment-sec sec-type="etymology" id="SECID0EGPAG"><title>Etymology.</title><p>A combination of the subgeneric name <italic><tp:taxon-name><tp:taxon-name-part taxon-name-part-type="subgenus">Cristiger</tp:taxon-name-part></tp:taxon-name></italic> (see below) proposed by Borradaile, 1915 and <italic><tp:taxon-name><tp:taxon-name-part taxon-name-part-type="genus">Periclimenes</tp:taxon-name-part></tp:taxon-name></italic> in which genus the species were previously placed; <!--PageBreak--><!--PageBreak-->gender masculine. As suggested by <xref ref-type="bibr" rid="B40">Holthuis (1993)</xref>, the etymology of the name <italic><tp:taxon-name><tp:taxon-name-part taxon-name-part-type="subgenus">Cristiger</tp:taxon-name-part></tp:taxon-name></italic> (Latin = crest-bearer) was possibly in reference to the convex upper margin of the rostrum in the type species (from <italic>crista</italic> = crest, and <italic>gero</italic> = to bear).</p></tp:treatment-sec><tp:treatment-sec sec-type="Figures" id="SECID0EMQAG"><title>Figures</title><p>
              <bold>(selected</bold>). <xref ref-type="bibr" rid="B37">Holthuis (1952</xref>: figs 18–19), <xref rid="B55" ref-type="bibr">Miyake and Fujino (1968</xref>: fig. 2e–g), <xref ref-type="bibr" rid="B4">Bruce (1965</xref>: figs 1–2; <xref rid="B5" ref-type="bibr">1967</xref>: figs 26–29; <xref rid="B12" ref-type="bibr">1982</xref>: fig. 2).</p></tp:treatment-sec><tp:treatment-sec sec-type="Systematic position" id="SECID0EIRAG"><title>Systematic position.</title><p>The present new genus is closely related to three crinoid-associated genera, <italic><tp:taxon-name><tp:taxon-name-part taxon-name-part-type="genus">Araiopontonia</tp:taxon-name-part></tp:taxon-name></italic> Fujino &amp; Miyake, 1970, <italic><tp:taxon-name><tp:taxon-name-part taxon-name-part-type="genus">Laomenes</tp:taxon-name-part></tp:taxon-name></italic> AH Clark, 1919, and <italic><tp:taxon-name><tp:taxon-name-part taxon-name-part-type="genus">Unguicaris</tp:taxon-name-part></tp:taxon-name></italic> Marin &amp; Chan, 2006. This was already suggested by <xref rid="B52" ref-type="bibr">Marin and Chan (2006)</xref>, and later supported by phylogenetic analyses (<xref ref-type="bibr" rid="B44">Kou et al. 2013</xref>, <xref ref-type="bibr" rid="B35">Gan et al. 2015</xref>, <xref ref-type="bibr" rid="B41">Horká et al. 2016</xref>). All these echinoderm-associated shrimps have a well-developed, somewhat downturned rostrum, generally dentate both dorsally and ventrally; the epistome is with a pair of lateral lobes (low, rounded in <italic><tp:taxon-name><tp:taxon-name-part taxon-name-part-type="genus">Cristimenes</tp:taxon-name-part></tp:taxon-name></italic> gen. n. and <italic><tp:taxon-name><tp:taxon-name-part taxon-name-part-type="genus">Araiopontonia</tp:taxon-name-part></tp:taxon-name></italic>, but acutely produced in the remaining genera); similar and subequal second pereiopods, and ambulatory legs possessing a specific type of ‘triunguiculate’ dactylus with a long main unguis. Such dactyli are secondarily reduced to a more biunguiculate state by the reduction of the dorsal spinule in the echinoid-associated species <italic><tp:taxon-name><tp:taxon-name-part taxon-name-part-type="genus">Cristimenes</tp:taxon-name-part> <tp:taxon-name-part taxon-name-part-type="species">cristimanus</tp:taxon-name-part></tp:taxon-name></italic> and <italic><tp:taxon-name><tp:taxon-name-part taxon-name-part-type="genus">Cristimenes</tp:taxon-name-part> <tp:taxon-name-part taxon-name-part-type="species">zanzibaricus</tp:taxon-name-part></tp:taxon-name></italic>, as well as in the crinoid associated genus <italic><tp:taxon-name><tp:taxon-name-part taxon-name-part-type="genus">Laomenes</tp:taxon-name-part></tp:taxon-name></italic>. The depressed supraorbital teeth associated with the lateral rostral carina are a synapomorphic character for the group, however, secondarily lost in <italic><tp:taxon-name><tp:taxon-name-part taxon-name-part-type="genus">Unguicaris</tp:taxon-name-part></tp:taxon-name></italic>. Such a reduction of the supraorbital teeth and lateral carinae was illustrated in some specimens of <italic><tp:taxon-name><tp:taxon-name-part taxon-name-part-type="genus">Cristimenes</tp:taxon-name-part> <tp:taxon-name-part taxon-name-part-type="species">commensalis</tp:taxon-name-part></tp:taxon-name></italic> by <xref ref-type="bibr" rid="B56">Monod (1976)</xref>, or <xref ref-type="bibr" rid="B12">Bruce (1982)</xref>.</p><p>
              <italic><tp:taxon-name><tp:taxon-name-part taxon-name-part-type="genus">Cristimenes</tp:taxon-name-part></tp:taxon-name></italic> gen. n., together with <italic><tp:taxon-name><tp:taxon-name-part taxon-name-part-type="genus">Araiopontonia</tp:taxon-name-part></tp:taxon-name></italic>, can be distinguished from the genera <italic><tp:taxon-name><tp:taxon-name-part taxon-name-part-type="genus">Laomenes</tp:taxon-name-part></tp:taxon-name></italic> and <italic><tp:taxon-name><tp:taxon-name-part taxon-name-part-type="genus">Unguicaris</tp:taxon-name-part></tp:taxon-name></italic> by the rounded lateral lobes on the epistome (vs. acute projecting lobes). The new genus differs from all the three genera by a 3-dentate mandibular incisor (vs. distally expanded, multidentate), and by the unique carpo-propodal articulation of the second pereiopods, with the subterminal proximo-ventral articulation on the propodus leaving a distinctive posterior part of the propodus dorsally overhanging the articulation (Fig. <xref ref-type="fig" rid="F2">2</xref>). This lobe is deeply subdivided by a short but deep longitudinal groove into a pair of lobes which smoothly fit into the dorsal cavity of the short cup-shaped carpus when the propodus is extended anteriad. The proximal end of the propodus is then well hidden inside the carpus from dorsal view.</p></tp:treatment-sec><tp:treatment-sec sec-type="Range" id="SECID0EXVAG"><title>Range.</title><p>Widely distributed throughout the whole Indo-West Pacific region.</p></tp:treatment-sec><tp:treatment-sec sec-type="ecology" id="SECID0E3VAG"><title>Ecology.</title><p>The genus <italic><tp:taxon-name><tp:taxon-name-part taxon-name-part-type="genus">Cristimenes</tp:taxon-name-part></tp:taxon-name></italic> comprises a single crinoid-associated species, <italic><tp:taxon-name><tp:taxon-name-part taxon-name-part-type="genus">Cristimenes</tp:taxon-name-part> <tp:taxon-name-part taxon-name-part-type="species">commensalis</tp:taxon-name-part></tp:taxon-name></italic> comb. n., with the other two species, <italic><tp:taxon-name><tp:taxon-name-part taxon-name-part-type="genus">Cristimenes</tp:taxon-name-part> <tp:taxon-name-part taxon-name-part-type="species">cristimanus</tp:taxon-name-part></tp:taxon-name></italic> comb. n., and <italic><tp:taxon-name><tp:taxon-name-part taxon-name-part-type="genus">Cristimenes</tp:taxon-name-part> <tp:taxon-name-part taxon-name-part-type="species">zanzibaricus</tp:taxon-name-part></tp:taxon-name></italic> comb. n., living on echinoids (<tp:taxon-name><tp:taxon-name-part taxon-name-part-type="phylum">Echinodermata</tp:taxon-name-part></tp:taxon-name>: <tp:taxon-name><tp:taxon-name-part taxon-name-part-type="class">Crinoidea</tp:taxon-name-part></tp:taxon-name>, <tp:taxon-name><tp:taxon-name-part taxon-name-part-type="class">Echinoidea</tp:taxon-name-part></tp:taxon-name>).</p></tp:treatment-sec><tp:treatment-sec sec-type="remarks" id="SECID0EWXAG"><title>Remarks.</title><p>The genus <italic><tp:taxon-name><tp:taxon-name-part taxon-name-part-type="genus">Cristimenes</tp:taxon-name-part></tp:taxon-name></italic> is established here for three species, with <tp:taxon-name><tp:taxon-name-part taxon-name-part-type="genus">Periclimenes</tp:taxon-name-part> (<tp:taxon-name-part taxon-name-part-type="subgenus">Cristiger</tp:taxon-name-part>) <tp:taxon-name-part taxon-name-part-type="species">commensalis</tp:taxon-name-part></tp:taxon-name> as the type species. This species was designated as the type species of the subgenus <italic><tp:taxon-name><tp:taxon-name-part taxon-name-part-type="subgenus">Cristiger</tp:taxon-name-part></tp:taxon-name></italic> Borradaile, 1915 by <xref ref-type="bibr" rid="B38">Holthuis (1955)</xref> since the previous designation of <italic><tp:taxon-name><tp:taxon-name-part taxon-name-part-type="genus">Alpheus</tp:taxon-name-part> <tp:taxon-name-part taxon-name-part-type="species">scriptus</tp:taxon-name-part></tp:taxon-name></italic> Risso, 1822 by <xref ref-type="bibr" rid="B3">Borradaile (1917)</xref> as the type was invalid. As pointed out by <xref ref-type="bibr" rid="B38">Holthuis (1955</xref>, <xref ref-type="bibr" rid="B40">1993</xref>), the name <italic><tp:taxon-name><tp:taxon-name-part taxon-name-part-type="subgenus">Cristiger</tp:taxon-name-part></tp:taxon-name></italic> Borradaile is a junior homonym of <italic><tp:taxon-name><tp:taxon-name-part taxon-name-part-type="subgenus">Cristiger</tp:taxon-name-part></tp:taxon-name></italic> Gistel, 1848 (<tp:taxon-name><tp:taxon-name-part taxon-name-part-type="order">Hymenoptera</tp:taxon-name-part></tp:taxon-name>), and thus not available to be used for the present genus.</p><!--PageBreak--></tp:treatment-sec><tp:treatment-sec sec-type="key" id="SECID0EG1AG"><title>Key to species identification of <italic><tp:taxon-name><tp:taxon-name-part taxon-name-part-type="genus">Cristimenes</tp:taxon-name-part></tp:taxon-name></italic> gen. n.</title><table-wrap content-type="key" position="anchor" orientation="portrait"><table id="TID0E2LAE" rules="all"><tbody><tr><td rowspan="1" colspan="1">1</td><td rowspan="1" colspan="1">Ambulatory dactyli triunguiculate; associated with crinoids (basal antennular segment with 2–3 acute teeth distolaterally; first pereiopod fingers simple, subequal to palm; second pereiopods with cutting edges of ﬁngers dentate proximally and denticulate distally)</td><td rowspan="1" colspan="1">
                      <bold><italic><tp:taxon-name><tp:taxon-name-part taxon-name-part-type="genus">Cristimenes</tp:taxon-name-part> <tp:taxon-name-part taxon-name-part-type="species">commensalis</tp:taxon-name-part></tp:taxon-name></italic> (Borradaile, 1915), comb. n.</bold>
                    </td></tr><tr><td rowspan="1" colspan="1">–</td><td rowspan="1" colspan="1">Ambulatory dactyli biunguiculate; associated with echinoids</td><td rowspan="1" colspan="1">
                      <bold>2</bold>
                    </td></tr><tr><td rowspan="1" colspan="1">2</td><td rowspan="1" colspan="1">Palm and dactylus of first pereiopod strongly compressed, palm tuberculate dorsally, dactylus carinate medially; second pereiopods with cutting edges of ﬁngers dentate throughout; basal antennular segment with 3 acute teeth distolaterally</td><td rowspan="1" colspan="1">
                      <bold><italic><tp:taxon-name><tp:taxon-name-part taxon-name-part-type="genus">Cristimenes</tp:taxon-name-part> <tp:taxon-name-part taxon-name-part-type="species">cristimanus</tp:taxon-name-part></tp:taxon-name></italic> (Bruce, 1965), comb. n.</bold>
                    </td></tr><tr><td rowspan="1" colspan="1">–</td><td rowspan="1" colspan="1">Palm and dactylus of first pereiopod normal, smooth dorsally, uncarinate; second pereiopods with cutting edges of ﬁngers dentate proximally and denticulate distally; basal antennular segment with rounded lobe and 2 acute teeth distolaterally</td><td rowspan="1" colspan="1">
                      <bold><italic><tp:taxon-name><tp:taxon-name-part taxon-name-part-type="genus">Cristimenes</tp:taxon-name-part> <tp:taxon-name-part taxon-name-part-type="species">zanzibaricus</tp:taxon-name-part></tp:taxon-name></italic> (Bruce, 1967), comb. n.</bold>
                    </td></tr></tbody></table></table-wrap></tp:treatment-sec><ref-list><ref id="B40"><mixed-citation xmlns:xlink="http://www.w3.org/1999/xlink" xlink:type="simple">
          <person-group><name name-style="western"><surname>Holthuis</surname><given-names>LB</given-names></name></person-group> (<year>1993</year>) <source>The recent genera of the caridean and stenopodidean shrimps (<tp:taxon-name><tp:taxon-name-part taxon-name-part-type="subphylum">Crustacea</tp:taxon-name-part></tp:taxon-name>, <tp:taxon-name><tp:taxon-name-part taxon-name-part-type="order">Decapoda</tp:taxon-name-part></tp:taxon-name>) with an appendix on the order <tp:taxon-name><tp:taxon-name-part taxon-name-part-type="order">Amphionidacea</tp:taxon-name-part></tp:taxon-name></source>. <person-group><name name-style="western"><surname>Fransen</surname><given-names>CHJM</given-names></name><name name-style="western"><surname>van Achterberg</surname><given-names>C</given-names></name></person-group> (<role>Eds</role>) <publisher-name>Nationaal Natuurhistorisch Museum</publisher-name>, <publisher-loc>Leiden</publisher-loc>, <size units="page">157 pp</size>. <ext-link xlink:type="simple" ext-link-type="uri" xlink:href="https://www.bibliotheek.nl/catalogus/titel.110627318.html">https://www.bibliotheek.nl/catalogus/titel.110627318.html</ext-link></mixed-citation></ref><ref id="B37"><mixed-citation xmlns:xlink="http://www.w3.org/1999/xlink" xlink:type="simple">
          <person-group><name name-style="western"><surname>Holthuis</surname><given-names>LB</given-names></name></person-group> (<year>1952</year>) <article-title>The <tp:taxon-name><tp:taxon-name-part taxon-name-part-type="order">Decapoda</tp:taxon-name-part></tp:taxon-name> of the Siboga Expedition. Part XI. The <tp:taxon-name><tp:taxon-name-part taxon-name-part-type="family">Palaemonidae</tp:taxon-name-part></tp:taxon-name> collected by the Siboga and Snellius Expeditions with remarks on other species II. Subfamily <tp:taxon-name><tp:taxon-name-part taxon-name-part-type="subfamily">Pontoniinae</tp:taxon-name-part></tp:taxon-name>.</article-title> <source>Siboga Expeditie</source> <volume>39a10</volume>: <fpage>1</fpage>–<lpage>253</lpage>.</mixed-citation></ref><ref id="B55"><mixed-citation xmlns:xlink="http://www.w3.org/1999/xlink" xlink:type="simple">
          <person-group><name name-style="western"><surname>Miyake</surname><given-names>S</given-names></name><name name-style="western"><surname>Fujino</surname><given-names>T</given-names></name></person-group> (<year>1968</year>) <article-title>Pontoniid shrimps from the Palau Islands (<tp:taxon-name><tp:taxon-name-part taxon-name-part-type="subphylum">Crustacea</tp:taxon-name-part></tp:taxon-name>, <tp:taxon-name><tp:taxon-name-part taxon-name-part-type="order">Decapoda</tp:taxon-name-part></tp:taxon-name>, <tp:taxon-name><tp:taxon-name-part taxon-name-part-type="family">Palaemonidae</tp:taxon-name-part></tp:taxon-name>).</article-title> <source>Journal of the Faculty of Agriculture</source>, <publisher-name>Kyushu University</publisher-name> <volume>14</volume>: <fpage>399</fpage>–<lpage>431</lpage>. <ext-link xlink:type="simple" ext-link-type="uri" xlink:href="http://decapoda.nhm.org/pdfs/26215/26215.pdf">http://decapoda.nhm.org/pdfs/26215/26215.pdf</ext-link></mixed-citation></ref><ref id="B4"><mixed-citation xmlns:xlink="http://www.w3.org/1999/xlink" xlink:type="simple">
          <person-group><name name-style="western"><surname>Bruce</surname><given-names>AJ</given-names></name></person-group> (<year>1965</year>) <article-title>Notes on Indo-Pacific <tp:taxon-name><tp:taxon-name-part taxon-name-part-type="subfamily">Pontoniinae</tp:taxon-name-part></tp:taxon-name>, X. <italic><tp:taxon-name><tp:taxon-name-part taxon-name-part-type="genus">Periclimenes</tp:taxon-name-part> <tp:taxon-name-part taxon-name-part-type="species">cristimanus</tp:taxon-name-part></tp:taxon-name></italic> sp. nov., a new pontoniid shrimp from Singapore.</article-title> <source>The Annals and Magazine of Natural History</source>, Ser. <volume>13</volume>: <fpage>487</fpage>–<lpage>493</lpage> <ext-link xlink:type="simple" ext-link-type="doi" xlink:href="10.1080/00222936508651602">https://doi.org/10.1080/00222936508651602</ext-link></mixed-citation></ref><ref id="B5"><mixed-citation xmlns:xlink="http://www.w3.org/1999/xlink" xlink:type="simple">
          <person-group><name name-style="western"><surname>Bruce</surname><given-names>AJ</given-names></name></person-group> (<year>1967</year>) <article-title>Notes on some Indo-Pacific <tp:taxon-name><tp:taxon-name-part taxon-name-part-type="subfamily">Pontoniinae</tp:taxon-name-part></tp:taxon-name> III-IX. Descriptions of some new genera and species from the western Indian Ocean and the South China Sea.</article-title> <source>Zoologische Verhandelingen</source> <volume>87</volume>: <fpage>1</fpage>–<lpage>73</lpage>. <ext-link xlink:type="simple" ext-link-type="uri" xlink:href="http://dare.uva.nl/cgi/arno/show.cgi?fid=148937">http://dare.uva.nl/cgi/arno/show.cgi?fid=148937</ext-link></mixed-citation></ref><ref id="B12"><mixed-citation xmlns:xlink="http://www.w3.org/1999/xlink" xlink:type="simple">
          <person-group><name name-style="western"><surname>Bruce</surname><given-names>AJ</given-names></name></person-group> (<year>1982</year>) <article-title>The pontoniine shrimp fauna of Hong Kong.</article-title> In: <person-group><name name-style="western"><surname>Morton</surname><given-names>BS</given-names></name><name name-style="western"><surname>Tseng</surname><given-names>CK</given-names></name></person-group> (<role>Eds</role>) <source>Proceedings of the 1st International Marine Biology Workshop: The marine flora and fauna of Hong Kong and southern China, Hong Kong, 1980</source>. <publisher-name>Hong Kong University Press</publisher-name>, <publisher-loc>Hong Kong</publisher-loc>, <fpage>233</fpage>–<lpage>284</lpage>. <ext-link xlink:type="simple" ext-link-type="uri" xlink:href="http://www.reefbase.org/resource_center/publication/pub_20467.aspx">http://www.reefbase.org/resource_center/publication/pub_20467.aspx</ext-link></mixed-citation></ref><ref id="B52"><mixed-citation xmlns:xlink="http://www.w3.org/1999/xlink" xlink:type="simple">
          <person-group><name name-style="western"><surname>Marin</surname><given-names>I</given-names></name><name name-style="western"><surname>Chan</surname><given-names>T-Y</given-names></name></person-group> (<year>2006</year>) <article-title>Two new genera and a new species of crinoid-associated pontoniine shrimps (<tp:taxon-name><tp:taxon-name-part taxon-name-part-type="order">Decapoda</tp:taxon-name-part></tp:taxon-name>: <tp:taxon-name><tp:taxon-name-part taxon-name-part-type="infraorder">Caridea</tp:taxon-name-part></tp:taxon-name>: <tp:taxon-name><tp:taxon-name-part taxon-name-part-type="family">Palaemonidae</tp:taxon-name-part></tp:taxon-name>).</article-title> <source>Journal of Crustacean Biology</source> <volume>26</volume>: <fpage>524</fpage>–<lpage>539</lpage>. <ext-link xlink:type="simple" ext-link-type="doi" xlink:href="10.1651/S-2705.1">https://doi.org/10.1651/S-2705.1</ext-link></mixed-citation></ref><ref id="B44"><mixed-citation xmlns:xlink="http://www.w3.org/1999/xlink" xlink:type="simple">
          <person-group><name name-style="western"><surname>Kou</surname><given-names>Q</given-names></name><name name-style="western"><surname>Li</surname><given-names>X-Z</given-names></name><name name-style="western"><surname>Chan</surname><given-names>T-Y</given-names></name><name name-style="western"><surname>Chu</surname><given-names>KH</given-names></name><name name-style="western"><surname>Huang</surname><given-names>H</given-names></name><name name-style="western"><surname>Gan</surname><given-names>Z</given-names></name></person-group> (<year>2013</year>) <article-title>Phylogenetic relationships among genera of the <italic><tp:taxon-name><tp:taxon-name-part taxon-name-part-type="genus">Periclimenes</tp:taxon-name-part></tp:taxon-name></italic> complex (<tp:taxon-name><tp:taxon-name-part taxon-name-part-type="subphylum">Crustacea</tp:taxon-name-part></tp:taxon-name>: <tp:taxon-name><tp:taxon-name-part taxon-name-part-type="order">Decapoda</tp:taxon-name-part></tp:taxon-name>: <tp:taxon-name><tp:taxon-name-part taxon-name-part-type="subfamily">Pontoniinae</tp:taxon-name-part></tp:taxon-name>) based on mitochondrial and nuclear DNA.</article-title> <source>Molecular Phylogenetics and Evolution</source> <volume>68</volume>: <fpage>14</fpage>–<lpage>22</lpage>. <ext-link xlink:type="simple" ext-link-type="doi" xlink:href="10.1016/j.ympev.2013.03.010">https://doi.org/10.1016/j.ympev.2013.03.010</ext-link></mixed-citation></ref><ref id="B35"><mixed-citation xmlns:xlink="http://www.w3.org/1999/xlink" xlink:type="simple">
          <person-group><name name-style="western"><surname>Gan</surname><given-names>ZB</given-names></name><name name-style="western"><surname>Li</surname><given-names>X</given-names></name><name name-style="western"><surname>Chan</surname><given-names>T-Y</given-names></name><name name-style="western"><surname>Chu</surname><given-names>KH</given-names></name><name name-style="western"><surname>Kou</surname><given-names>Q</given-names></name></person-group> (<year>2015</year>) <article-title>Phylogeny of Indo-West Pacific pontoniine shrimps (<tp:taxon-name><tp:taxon-name-part taxon-name-part-type="subphylum">Crustacea</tp:taxon-name-part></tp:taxon-name>: <tp:taxon-name><tp:taxon-name-part taxon-name-part-type="order">Decapoda</tp:taxon-name-part></tp:taxon-name>: <tp:taxon-name><tp:taxon-name-part taxon-name-part-type="infraorder">Caridea</tp:taxon-name-part></tp:taxon-name>) based on multilocus analysis.</article-title> <source>Journal of Zoological Systematics and Evolutionary Research</source> <volume>53</volume>: <fpage>282</fpage>–<lpage>290</lpage>. <ext-link xlink:type="simple" ext-link-type="doi" xlink:href="10.1111/jzs.12108">https://doi.org/10.1111/jzs.12108</ext-link></mixed-citation></ref><ref id="B41"><mixed-citation xmlns:xlink="http://www.w3.org/1999/xlink" xlink:type="simple">
          <person-group><name name-style="western"><surname>Horká</surname><given-names>I</given-names></name><name name-style="western"><surname>De Grave</surname><given-names>S</given-names></name><name name-style="western"><surname>Fransen</surname><given-names>CHJM</given-names></name><name name-style="western"><surname>Petrusek</surname><given-names>A</given-names></name><name name-style="western"><surname>Ďuriš</surname><given-names>Z</given-names></name></person-group> (<year>2016</year>) <article-title>Multiple host switching events shape the evolution of symbiotic palaemonid shrimps (<tp:taxon-name><tp:taxon-name-part taxon-name-part-type="subphylum">Crustacea</tp:taxon-name-part></tp:taxon-name>: <tp:taxon-name><tp:taxon-name-part taxon-name-part-type="order">Decapoda</tp:taxon-name-part></tp:taxon-name>).</article-title> <source>Scientific Reports</source> <volume>6</volume>: <elocation-id>26486</elocation-id>. <ext-link xlink:type="simple" ext-link-type="doi" xlink:href="10.1038/srep26486">https://doi.org/10.1038/srep26486</ext-link></mixed-citation></ref><ref id="B56"><mixed-citation xmlns:xlink="http://www.w3.org/1999/xlink" xlink:type="simple">
          <person-group><name name-style="western"><surname>Monod</surname><given-names>T</given-names></name></person-group> (<year>1976</year>) <article-title>Sur une nouvelle collection de crustacés décapodes de Nouméa (Nouvelle-Calédonie).</article-title> <source>Cahiers du Pacifique</source> <volume>19</volume>: <fpage>133</fpage>–<lpage>152</lpage>.</mixed-citation></ref><ref id="B38"><mixed-citation xmlns:xlink="http://www.w3.org/1999/xlink" xlink:type="simple">
          <person-group><name name-style="western"><surname>Holthuis</surname><given-names>LB</given-names></name></person-group> (<year>1955</year>) <article-title>The recent genera of the caridean and stenopodidean shrimps (class <tp:taxon-name><tp:taxon-name-part taxon-name-part-type="subphylum">Crustacea</tp:taxon-name-part></tp:taxon-name>, order <tp:taxon-name><tp:taxon-name-part taxon-name-part-type="order">Decapoda</tp:taxon-name-part></tp:taxon-name>, supersection <tp:taxon-name><tp:taxon-name-part taxon-name-part-type="suborder">Natantia</tp:taxon-name-part></tp:taxon-name>) with keys for their determination.</article-title> <source>Zoologische Verhandelingen</source> <volume>26</volume>: <fpage>1</fpage>–<lpage>157</lpage>. <ext-link xlink:type="simple" ext-link-type="uri" xlink:href="http://www.repository.naturalis.nl/document/149086">http://www.repository.naturalis.nl/document/149086</ext-link></mixed-citation></ref><ref id="B3"><mixed-citation xmlns:xlink="http://www.w3.org/1999/xlink" xlink:type="simple">
          <person-group><name name-style="western"><surname>Borradaile</surname><given-names>LA</given-names></name></person-group> (<year>1917</year>) <article-title>On the <tp:taxon-name><tp:taxon-name-part taxon-name-part-type="subfamily">Pontoniinae</tp:taxon-name-part></tp:taxon-name>. The Percy Sladen Trust Expedition to the Indian Ocean in 1905, under the leadership of Mr. J. Stanley Gardiner, M.A. No. VIII.</article-title> <source>Transactions of the Linnean Society of London</source>, <series>2nd Series, Zoology</series>, <fpage>323</fpage>–<lpage>396</lpage>, Pls 52–57. <ext-link xlink:type="simple" ext-link-type="doi" xlink:href="10.1111/j.1096-3642.1917.tb00470.x/abstract">https://doi.org/10.1111/j.1096-3642.1917.tb00470.x/abstract</ext-link></mixed-citation></ref></ref-list></tp:taxon-treatment>
