# Supplementary material for: Towards a revision of the genus Periclimenes: resurrection of Ancylocaris Schenkel, 1902, and designation of three new genera (Crustacea, Decapoda, Palaemonidae)
Source: Zookeys. 2017 Jan 17;(646):25–44. doi: 10.3897/zookeys.646.11397 (PMC5299438; doi:10.3897/zookeys.646.11397)
Supplement: XML Treatment for Rapimenes [file zookeys.646.11397-treatment4.xml]

<!DOCTYPE tp:taxon-treatment
  PUBLIC "-//TaxonX//DTD Taxonomic Treatment Publishing DTD v0 20100105//EN" "tax-treatment-NSO.dtd">
<tp:taxon-treatment xmlns:tp="http://www.plazi.org/taxpub"><tp:treatment-meta><kwd-group><label>Taxon classification</label><kwd><named-content content-type="kingdom">Animalia</named-content></kwd><kwd><named-content content-type="order">Decapoda</named-content></kwd><kwd><named-content content-type="family">Palaemonidae</named-content></kwd></kwd-group><mixed-citation publication-type="journal"><person-group><name><surname>Ďuriš</surname><given-names>Zdeněk</given-names></name><name><surname>Horká</surname><given-names>Ivona</given-names></name></person-group><article-title>Towards a revision of the genus <italic><tp:taxon-name><tp:taxon-name-part taxon-name-part-type="genus">Periclimenes</tp:taxon-name-part></tp:taxon-name></italic>: resurrection of <italic><tp:taxon-name><tp:taxon-name-part taxon-name-part-type="genus">Ancylocaris</tp:taxon-name-part></tp:taxon-name></italic> Schenkel, 1902, and designation of three new genera (<tp:taxon-name><tp:taxon-name-part taxon-name-part-type="subphylum">Crustacea</tp:taxon-name-part></tp:taxon-name>, <tp:taxon-name><tp:taxon-name-part taxon-name-part-type="order">Decapoda</tp:taxon-name-part></tp:taxon-name>, <tp:taxon-name><tp:taxon-name-part taxon-name-part-type="family">Palaemonidae</tp:taxon-name-part></tp:taxon-name>)</article-title><source>Zookeys</source><day>17</day><month>1</month><year>2017</year><volume>2017</volume><issue>646</issue><fpage>25</fpage><lpage>44</lpage><pub-id pub-id-type="doi">10.3897/zookeys.646.11397</pub-id></mixed-citation></tp:treatment-meta><tp:nomenclature><tp:taxon-name>
              <tp:taxon-name-part taxon-name-part-type="genus">Rapimenes</tp:taxon-name-part>
              <object-id xmlns:xlink="http://www.w3.org/1999/xlink" content-type="zoobank" xlink:type="simple">http://zoobank.org/5157C46E-9EC0-4D4A-A34E-CBA986D443A9</object-id>
            </tp:taxon-name><tp:taxon-status xmlns:xlink="http://www.w3.org/1999/xlink" xlink:type="simple">gen. n.</tp:taxon-status></tp:nomenclature><tp:treatment-sec sec-type="type species" id="SECID0EP5AG"><title>Type species.</title><p>
              <italic><tp:taxon-name><tp:taxon-name-part taxon-name-part-type="genus">Periclimenes</tp:taxon-name-part> <tp:taxon-name-part taxon-name-part-type="species">granulimanus</tp:taxon-name-part></tp:taxon-name></italic> Bruce, 1978, by present designation.</p></tp:treatment-sec><tp:treatment-sec sec-type="Included species" id="SECID0E65AG"><title>Included species.</title><p>
              <italic><tp:taxon-name><tp:taxon-name-part taxon-name-part-type="genus">Rapimenes</tp:taxon-name-part> <tp:taxon-name-part taxon-name-part-type="species">brucei</tp:taxon-name-part></tp:taxon-name></italic> (Ďuriš, 1990), comb. n.; <italic><tp:taxon-name><tp:taxon-name-part taxon-name-part-type="genus">Rapimenes</tp:taxon-name-part> <tp:taxon-name-part taxon-name-part-type="species">granulimanus</tp:taxon-name-part></tp:taxon-name></italic> (Bruce, 1978), comb. n. (Fig. <xref ref-type="fig" rid="F3">3H</xref>); and <italic><tp:taxon-name><tp:taxon-name-part taxon-name-part-type="genus">Rapimenes</tp:taxon-name-part> <tp:taxon-name-part taxon-name-part-type="species">laevimanus</tp:taxon-name-part></tp:taxon-name></italic> (Ďuriš, 2010), comb. n. (Fig. <xref ref-type="fig" rid="F3">3G</xref>).</p></tp:treatment-sec><tp:treatment-sec sec-type="material" id="SECID0ELABG"><title>Material examined.</title><p>In addition to the type series (<xref ref-type="bibr" rid="B31">Ďuriš 2010</xref>), the following specimens were subsequently examined: <bold><italic><tp:taxon-name><tp:taxon-name-part taxon-name-part-type="genus">Rapimenes</tp:taxon-name-part> <tp:taxon-name-part taxon-name-part-type="species">granulimanus</tp:taxon-name-part></tp:taxon-name></italic></bold> – 6 spms, (<named-content xmlns:xlink="http://www.w3.org/1999/xlink" content-type="dwc:institutional_code" xlink:type="simple">MNHN</named-content>-IU-2013-10931), 1 spm. (IU-2013-11097), 2 spms (IU-2013-11077), <italic>Papua Niugini Expedition</italic> 2012, Madang Lagoon, Papua New Guinea, Dec. 2012, coll. Z Ďuriš. — <bold><italic><tp:taxon-name><tp:taxon-name-part taxon-name-part-type="genus">Rapimenes</tp:taxon-name-part> <tp:taxon-name-part taxon-name-part-type="species">laevimanus</tp:taxon-name-part></tp:taxon-name></italic></bold>– 3 spms (UO-Jp2012), Nago-city, Okinawa, Japan, <named-content xmlns:xlink="http://www.w3.org/1999/xlink" content-type="dwc:verbatimCoordinates" xlink:type="simple"><named-content content-type="geo-json" specific-use="{&#34;type&#34;:&#34;Point&#34;,&#34;coordinates&#34;:[127.960000,26.560000]}" id="NCID0EYBBG" xlink:type="simple">26°33,6'N, 127°57.6'E</named-content></named-content>, 10 May 2012, depth 30 m, on sea pen cf. <italic><tp:taxon-name><tp:taxon-name-part taxon-name-part-type="genus">Stylatula</tp:taxon-name-part></tp:taxon-name></italic> sp. [<tp:taxon-name><tp:taxon-name-part taxon-name-part-type="order">Pennatulacea</tp:taxon-name-part></tp:taxon-name>]; coll.: N Sirakawa &amp; Y Yamada, lgt. R Minemizu.—1 spm. SW Taiwan, coll. C-W Lin (fcn 20130202-08).</p></tp:treatment-sec><tp:treatment-sec sec-type="diagnosis" id="SECID0EJCBG"><title>Diagnosis.</title><p>Medium sized shrimps. Carapace smooth, with antennal and hepatic teeth; epigastric tooth lacking or, if present, clearly separated from them; hepatic tooth subequal and situated posteriorly of antennal tooth and slightly below. Rostrum slender, dorsal lamina bearing 6–10 teeth, ventral lamina obsolete, with 1–2 subterminal teeth. Inferior orbital angle produced, rounded. Pleon smooth, pleura posteroventrally rounded; telson slender, tapering distally, with 1–2 pairs of small dorsal spines and three pairs of posterior marginal spines. Ophthalmic somite without interocular process. Antennula and antenna normal, scaphocerite 3–4 times longer than broad. Eye with globular cornea and small accessory pigment spot, stalk distinctly longer than corneal diameter. Mandible without palp, incisor and molar processes <!--PageBreak-->stout. Maxillula with bilobed palp, upper and lower laciniae well developed. Maxilla with slender palp, well developed scaphognathite, distal (basal) endite bilobed; proximal (coxal) endite lacking. First maxilliped with simple palp, basal endite broad, coxal endite feebly demarcated, exopod well developed, caridean lobe normal, epipod distally bilobed. Second maxilliped with normal endopod and exopod, epipod small, simple, without podobranch. Third maxilliped with slender segments, ischiomerus and basis fused; exopod well developed, coxa with rounded lateral plate, single small arthrobranch present. Fourth thoracic sternites without special structures. First pereiopods slender, fingers narrow, simple, with dense tufts of long setae on sides, coxa with or without distoventral setose process, basis unarmed. Second pereiopods long and slender, distinctly unequal in length; major pereiopod overreaching scaphocerite by distal part of merus in adults; fingers simple, cutting edges entire or with 1–2 feebly developed teeth on proximal third of minor chela, and with 2–4 obtuse proximal teeth on major chela fingers; major pereiopod with palm 2.5–5 times longer than fingers. Ambulatory pereiopods slender, propodus with prehensile structure of long straight distoventral spines arranged to 2–5 pairs, spines longer than distal propodal depth; dactyli slender and curved, simple, or with distinct or minute distoventral tooth. Endopod of first male pleopod with angulate apex and distinct medial lobe; second male pleopod with appendix masculina with 3 terminal serrated setae and 2 lateral setae. Uropods normal; distolateral angle of exopod with small tooth and movable spine medially.</p></tp:treatment-sec><tp:treatment-sec sec-type="etymology" id="SECID0ERCBG"><title>Etymology.</title><p>Combination of <italic>rapina</italic>, Latin for claw, to point on the prehensile structures on the ambulatory legs, and the name of the genus <italic><tp:taxon-name><tp:taxon-name-part taxon-name-part-type="genus">Periclimenes</tp:taxon-name-part></tp:taxon-name></italic> Costa, 1844, from which the new genus is separated; gender masculine.</p></tp:treatment-sec><tp:treatment-sec sec-type="Figures" id="SECID0EADBG"><title>Figures</title><p>
              <bold>(selected</bold>). <xref ref-type="bibr" rid="B9">Bruce (1978</xref>: figs 16–19), <xref ref-type="bibr" rid="B30">Ďuriš (1990</xref>: figs 1–2; <xref rid="B31" ref-type="bibr">2010</xref>: figs 1–8).</p></tp:treatment-sec><tp:treatment-sec sec-type="Systematic position" id="SECID0EUDBG"><title>Systematic position.</title><p>Based on the recent molecular phylogeny in <xref ref-type="bibr" rid="B41">Horká et al. (2016)</xref>, the therein included two species of <italic><tp:taxon-name><tp:taxon-name-part taxon-name-part-type="genus">Rapimenes</tp:taxon-name-part></tp:taxon-name></italic> gen. n. are closely related to the genus <italic><tp:taxon-name><tp:taxon-name-part taxon-name-part-type="genus">Phycomenes</tp:taxon-name-part></tp:taxon-name></italic> Bruce, 2008, and to a pair of further <italic><tp:taxon-name><tp:taxon-name-part taxon-name-part-type="genus">Periclimenes</tp:taxon-name-part></tp:taxon-name></italic> spp., i.e. <italic><tp:taxon-name><tp:taxon-name-part taxon-name-part-type="genus">Periclimenes</tp:taxon-name-part> <tp:taxon-name-part taxon-name-part-type="species">affinis</tp:taxon-name-part></tp:taxon-name></italic>, and <italic><tp:taxon-name><tp:taxon-name-part taxon-name-part-type="genus">Periclimenes</tp:taxon-name-part> <tp:taxon-name-part taxon-name-part-type="species">kallisto</tp:taxon-name-part></tp:taxon-name></italic>, positioned near to <italic><tp:taxon-name><tp:taxon-name-part taxon-name-part-type="genus">Ancylocaris</tp:taxon-name-part> <tp:taxon-name-part taxon-name-part-type="species">brevicarpalis</tp:taxon-name-part></tp:taxon-name></italic> comb. n. From <italic><tp:taxon-name><tp:taxon-name-part taxon-name-part-type="genus">Phycomenes</tp:taxon-name-part></tp:taxon-name></italic>, the species of the genus <italic><tp:taxon-name><tp:taxon-name-part taxon-name-part-type="genus">Rapimenes</tp:taxon-name-part></tp:taxon-name></italic> gen. n., can be easily distinguished by their larger size, distinctly unequal second pereiopods, prehensile ambulatory legs, and lack of a triangular process on the fourth thoracic sternum (see <xref ref-type="bibr" rid="B22">Bruce 2008b</xref>, <xref ref-type="bibr" rid="B31">Ďuriš 2010</xref>). Morphologically, the new genus (i.e. the previous “<italic><tp:taxon-name><tp:taxon-name-part taxon-name-part-type="genus">Periclimenes</tp:taxon-name-part> <tp:taxon-name-part taxon-name-part-type="species">granulimanus</tp:taxon-name-part></tp:taxon-name></italic> group”) is phylogenetically close to the “<italic><tp:taxon-name><tp:taxon-name-part taxon-name-part-type="genus">Periclimenes</tp:taxon-name-part> <tp:taxon-name-part taxon-name-part-type="species">obscurus</tp:taxon-name-part></tp:taxon-name></italic> group”, as already indicated by <xref ref-type="bibr" rid="B32">Eilbracht and Fransen (2015)</xref> who also listed the characters distinguishing all species of those two groups. Included in the “<italic><tp:taxon-name><tp:taxon-name-part taxon-name-part-type="genus">Periclimenes</tp:taxon-name-part> <tp:taxon-name-part taxon-name-part-type="species">obscurus</tp:taxon-name-part></tp:taxon-name></italic> group” are some species which show distinct similarities to <italic><tp:taxon-name><tp:taxon-name-part taxon-name-part-type="genus">Rapimenes</tp:taxon-name-part></tp:taxon-name></italic>, such as <italic><tp:taxon-name><tp:taxon-name-part taxon-name-part-type="genus">Periclimenes</tp:taxon-name-part> <tp:taxon-name-part taxon-name-part-type="species">macrorhynchia</tp:taxon-name-part></tp:taxon-name></italic> Eilbracht &amp; Fransen, 2015, <italic><tp:taxon-name><tp:taxon-name-part taxon-name-part-type="genus">Periclimenes</tp:taxon-name-part> <tp:taxon-name-part taxon-name-part-type="species">nomadophila</tp:taxon-name-part></tp:taxon-name></italic> Berggren, 1994, and <italic><tp:taxon-name><tp:taxon-name-part taxon-name-part-type="genus">Periclimenes</tp:taxon-name-part> <tp:taxon-name-part taxon-name-part-type="species">tonga</tp:taxon-name-part></tp:taxon-name></italic> Bruce, 1988 (the latter synonymized with <italic><tp:taxon-name><tp:taxon-name-part taxon-name-part-type="genus">Periclimenes</tp:taxon-name-part> <tp:taxon-name-part taxon-name-part-type="species">granulimanus</tp:taxon-name-part></tp:taxon-name></italic> by <xref ref-type="bibr" rid="B51">Marin 2012</xref>, but regarded as valid by <xref ref-type="bibr" rid="B32">Eilbracht and Fransen 2015</xref>), particularly in the shape and proportions of the pereiopods and rostrum. These species have biunguiculate walking dactyli, sternal thoracic ridges, and distinct setose coxal lobe on the first pereiopod, i.e. the characters typical for the “<italic><tp:taxon-name><tp:taxon-name-part taxon-name-part-type="genus">Periclimenes</tp:taxon-name-part> <tp:taxon-name-part taxon-name-part-type="species">obscurus</tp:taxon-name-part></tp:taxon-name></italic> group”. The ambulatory dactyli vary in <italic><tp:taxon-name><tp:taxon-name-part taxon-name-part-type="genus">Rapimenes</tp:taxon-name-part></tp:taxon-name></italic> spp. from simple to bearing a minute additional <!--PageBreak-->tooth; the latter is true for <italic><tp:taxon-name><tp:taxon-name-part taxon-name-part-type="genus">Rapimenes</tp:taxon-name-part> <tp:taxon-name-part taxon-name-part-type="species">brucei</tp:taxon-name-part></tp:taxon-name></italic>, new comb., for which a coxal setose lobe also was reported (<xref ref-type="bibr" rid="B30">Ďuriš 1990</xref>). It is thus possible that both species groups represent a common evolutionary clade which inner diversity is still to be resolved.</p></tp:treatment-sec><tp:treatment-sec sec-type="distribution" id="SECID0EBKBG"><title>Distribution.</title><p>Madagascar; Maldive Islands; Indonesia; Vietnam and Taiwan, South China Sea; Japan; Heron Island, Great Barrier Reef, Australia.</p></tp:treatment-sec><tp:treatment-sec sec-type="ecology" id="SECID0EGKBG"><title>Ecology.</title><p>The species of the present genus have been recorded as associated with antipatharians, hydroids, pennatularians, and scyphozoans (<tp:taxon-name><tp:taxon-name-part taxon-name-part-type="phylum">Cnidaria</tp:taxon-name-part></tp:taxon-name>) (<xref ref-type="bibr" rid="B9">Bruce 1978</xref>, <xref ref-type="bibr" rid="B13">1988</xref>, <xref ref-type="bibr" rid="B30">Ďuriš 1990</xref>, <xref ref-type="bibr" rid="B31">2010</xref>, <xref ref-type="bibr" rid="B54">Minemizu 2013</xref>, <xref rid="B32" ref-type="bibr">Eilbracht and Fransen 2015</xref>).</p></tp:treatment-sec><tp:treatment-sec sec-type="remarks" id="SECID0EJLBG"><title>Remarks.</title><p>The generic name <italic><tp:taxon-name><tp:taxon-name-part taxon-name-part-type="genus">Rapimenes</tp:taxon-name-part></tp:taxon-name></italic> was used as a <italic>nomen nudum</italic> by <xref ref-type="bibr" rid="B50">Marin (2009</xref>: 15) in reference to the then undescribed species <italic><tp:taxon-name><tp:taxon-name-part taxon-name-part-type="genus">Periclimenes</tp:taxon-name-part> <tp:taxon-name-part taxon-name-part-type="species">laevimanus</tp:taxon-name-part></tp:taxon-name></italic> <xref ref-type="bibr" rid="B31">Ďuriš (2010)</xref>, as “<italic><tp:taxon-name><tp:taxon-name-part taxon-name-part-type="genus">Rapimenes</tp:taxon-name-part> <tp:taxon-name-part taxon-name-part-type="species">laevimanus</tp:taxon-name-part></tp:taxon-name></italic> Ďuriš &amp; Petrusek (in press)”. The name is herein validly reinstated for the genus, indeed now containing <italic><tp:taxon-name><tp:taxon-name-part taxon-name-part-type="genus">Rapimenes</tp:taxon-name-part> <tp:taxon-name-part taxon-name-part-type="species">laevimanus</tp:taxon-name-part></tp:taxon-name></italic>.</p></tp:treatment-sec><tp:treatment-sec sec-type="key" id="SECID0E5MBG"><title>Key to species identification of <italic><tp:taxon-name><tp:taxon-name-part taxon-name-part-type="genus">Rapimenes</tp:taxon-name-part></tp:taxon-name></italic> gen. n.</title><p>(modified from <xref ref-type="bibr" rid="B31">Ďuriš 2010</xref>).</p><table-wrap content-type="key" position="anchor" orientation="portrait"><table id="TID0E6VAE" rules="all"><tbody><tr><td rowspan="1" colspan="1">1</td><td rowspan="1" colspan="1">Major second pereiopod extremely long and slender, overreaching scaphocerite by proximal merus, carpus longer than both chela or merus; walking dactyli feebly biunguiculate with small distoventral tooth on corpus, propodi with long spines arranged to 4 distoventral pairs</td><td rowspan="1" colspan="1">
                      <bold><italic><tp:taxon-name><tp:taxon-name-part taxon-name-part-type="genus">Rapimenes</tp:taxon-name-part> <tp:taxon-name-part taxon-name-part-type="species">brucei</tp:taxon-name-part></tp:taxon-name></italic> (Ďuriš, 1990), comb. n.</bold>
                    </td></tr><tr><td rowspan="1" colspan="1">–</td><td rowspan="1" colspan="1">Second pereiopods unequal, slender, at least overreaching scaphocerite by distal merus, carpus subequal or distinctly shorter than both chela or merus; walking dactyli simple or with rudimentary distoventral tooth, propodi with 1–3 single proximal spines in addition to 2–4 distoventral pairs of long spines</td><td rowspan="1" colspan="1">
                      <bold>2</bold>
                    </td></tr><tr><td rowspan="1" colspan="1">2</td><td rowspan="1" colspan="1">Major second pereiopod with palm granulate; minor second chela with 1–2 teeth on cutting edges</td><td rowspan="1" colspan="1">
                      <bold><italic><tp:taxon-name><tp:taxon-name-part taxon-name-part-type="genus">Rapimenes</tp:taxon-name-part> <tp:taxon-name-part taxon-name-part-type="species">granulimanus</tp:taxon-name-part></tp:taxon-name></italic> (Bruce, 1978), comb. n.</bold>
                    </td></tr><tr><td rowspan="1" colspan="1">–</td><td rowspan="1" colspan="1">Major second pereiopod with palm smooth; minor second chela with cutting edges entir</td><td rowspan="1" colspan="1">
                      <bold><italic><tp:taxon-name><tp:taxon-name-part taxon-name-part-type="genus">Rapimenes</tp:taxon-name-part> <tp:taxon-name-part taxon-name-part-type="species">laevimanus</tp:taxon-name-part></tp:taxon-name></italic> (Ďuriš, 2010), comb. n.</bold>
                    </td></tr></tbody></table></table-wrap></tp:treatment-sec><tp:treatment-sec><!--Section generated to contain objects referenced in tp:taxon-treatment.--><fig id="F3" position="float" orientation="portrait"><label>Figure 3.</label><caption><p>Examples of species from the genera reported in this study. <bold>A, B</bold> <italic><tp:taxon-name><tp:taxon-name-part taxon-name-part-type="genus">Ancylocaris</tp:taxon-name-part> <tp:taxon-name-part taxon-name-part-type="species">brevicarpalis</tp:taxon-name-part></tp:taxon-name></italic> Schenkel, 1902: ovigerous females, <named-content xmlns:xlink="http://www.w3.org/1999/xlink" content-type="dwc:institutional_code" xlink:type="simple">MNHN</named-content>-2014-558 and -156 (resp.), Kavieng, Papua New Guinea <bold>C</bold> <italic><tp:taxon-name><tp:taxon-name-part taxon-name-part-type="genus">Actinimenes</tp:taxon-name-part> <tp:taxon-name-part taxon-name-part-type="species">inornatus</tp:taxon-name-part></tp:taxon-name></italic> (Kemp, 1922), comb. n., <named-content xmlns:xlink="http://www.w3.org/1999/xlink" content-type="dwc:institutional_code" xlink:type="simple">MNHN</named-content>-IU-2014-315, with bopyrid parasite, Kavieng, Papua New Guinea <bold>D</bold> <italic><tp:taxon-name><tp:taxon-name-part taxon-name-part-type="genus">Actinimenes</tp:taxon-name-part> <tp:taxon-name-part taxon-name-part-type="species">ornatus</tp:taxon-name-part></tp:taxon-name></italic> (Bruce, 1969), comb. n., ovigerous female, UO 80-Vn08, Nhatrang Bay, Vietnam <bold>E</bold> <italic><tp:taxon-name><tp:taxon-name-part taxon-name-part-type="genus">Cristimenes</tp:taxon-name-part> <tp:taxon-name-part taxon-name-part-type="species">cristimanus</tp:taxon-name-part></tp:taxon-name></italic> (Bruce, 1965), comb. n., UO 103-Vn08, Nhatrang Bay, Vietnam <bold>F</bold> <italic><tp:taxon-name><tp:taxon-name-part taxon-name-part-type="genus">Cristimenes</tp:taxon-name-part> <tp:taxon-name-part taxon-name-part-type="species">commensalis</tp:taxon-name-part></tp:taxon-name></italic> (Borradaile, 1915), comb. n., <abbrev xmlns:xlink="http://www.w3.org/1999/xlink" content-type="institution" xlink:title="Museum of Tropical Queensland, Townsville" id="ABBRID0EINAG" xlink:type="simple">MTQ</abbrev> 33230, Lizard Island, Great Barrier Ree <bold>G</bold> <italic><tp:taxon-name><tp:taxon-name-part taxon-name-part-type="genus">Rapimenes</tp:taxon-name-part> <tp:taxon-name-part taxon-name-part-type="species">laevimanus</tp:taxon-name-part></tp:taxon-name></italic> (Ďuriš, 2010), comb. n., ovigerous female holotype, <named-content xmlns:xlink="http://www.w3.org/1999/xlink" content-type="dwc:institutional_code" xlink:type="simple">RMNH</named-content> D.53129, Nhatrang Bay, Vietnam <bold>H</bold> <italic><tp:taxon-name><tp:taxon-name-part taxon-name-part-type="genus">Rapimenes</tp:taxon-name-part> <tp:taxon-name-part taxon-name-part-type="species">granulimanus</tp:taxon-name-part></tp:taxon-name></italic> (Bruce, 1978), comb. n., ovigerous female, <named-content xmlns:xlink="http://www.w3.org/1999/xlink" content-type="dwc:institutional_code" xlink:type="simple">MNHN</named-content>-IU-2013-509, Madang, Papua New Guinea. (Photos: <bold>A–G</bold> Z Ďuriš; <bold>H</bold> A Anker).</p></caption><graphic xmlns:xlink="http://www.w3.org/1999/xlink" xlink:href="zookeys-646-025-g003.jpg" position="float" orientation="portrait" xlink:type="simple" id="oo_118460.jpg"/></fig></tp:treatment-sec><ref-list><ref id="B31"><mixed-citation xmlns:xlink="http://www.w3.org/1999/xlink" xlink:type="simple">
          <person-group><name name-style="western"><surname>Ďuriš</surname><given-names>Z</given-names></name></person-group> (<year>2010</year>) <article-title><italic><tp:taxon-name><tp:taxon-name-part taxon-name-part-type="genus">Periclimenes</tp:taxon-name-part> <tp:taxon-name-part taxon-name-part-type="species">laevimanus</tp:taxon-name-part></tp:taxon-name></italic> sp. nov. from Vietnam, with a review of the <italic><tp:taxon-name><tp:taxon-name-part taxon-name-part-type="genus">Periclimenes</tp:taxon-name-part> <tp:taxon-name-part taxon-name-part-type="species">granulimanus</tp:taxon-name-part></tp:taxon-name></italic> species group (<tp:taxon-name><tp:taxon-name-part taxon-name-part-type="subphylum">Crustacea</tp:taxon-name-part></tp:taxon-name>: <tp:taxon-name><tp:taxon-name-part taxon-name-part-type="order">Decapoda</tp:taxon-name-part></tp:taxon-name>: <tp:taxon-name><tp:taxon-name-part taxon-name-part-type="family">Palaemonidae</tp:taxon-name-part></tp:taxon-name>: <tp:taxon-name><tp:taxon-name-part taxon-name-part-type="subfamily">Pontoniinae</tp:taxon-name-part></tp:taxon-name>).</article-title> In: <person-group><name name-style="western"><surname>De Grave</surname><given-names>S</given-names></name><name name-style="western"><surname>Fransen</surname><given-names>CHJM</given-names></name></person-group> (<role>Eds</role>) <issue-title>Contributions to shrimp taxonomy.</issue-title> <source>Zootaxa</source> <volume>2372</volume>: <fpage>106</fpage>–<lpage>125</lpage>. <ext-link xlink:type="simple" ext-link-type="uri" xlink:href="http://www.mapress.com/zootaxa/2010/f/z02372p125f.pdf">http://www.mapress.com/zootaxa/2010/f/z02372p125f.pdf</ext-link></mixed-citation></ref><ref id="B9"><mixed-citation xmlns:xlink="http://www.w3.org/1999/xlink" xlink:type="simple">
          <person-group><name name-style="western"><surname>Bruce</surname><given-names>AJ</given-names></name></person-group> (<year>1978</year>) <article-title>A report on a collection of pontoniine shrimps from Madagascar and adjacent seas.</article-title> <source>Zoological Journal of the Linnean Society</source> <volume>62</volume>: <fpage>205</fpage>–<lpage>290</lpage>. <ext-link xlink:type="simple" ext-link-type="doi" xlink:href="10.1111/j.1096-3642.1978.tb01039.x">https://doi.org/10.1111/j.1096-3642.1978.tb01039.x</ext-link></mixed-citation></ref><ref id="B30"><mixed-citation xmlns:xlink="http://www.w3.org/1999/xlink" xlink:type="simple">
          <person-group><name name-style="western"><surname>Ďuriš</surname><given-names>Z</given-names></name></person-group> (<year>1990</year>) <article-title>Two new species of the palaemonid shrimp genus <italic><tp:taxon-name><tp:taxon-name-part taxon-name-part-type="genus">Periclimenes</tp:taxon-name-part></tp:taxon-name></italic> from the Maldive waters (<tp:taxon-name><tp:taxon-name-part taxon-name-part-type="subphylum">Crustacea</tp:taxon-name-part></tp:taxon-name>, <tp:taxon-name><tp:taxon-name-part taxon-name-part-type="order">Decapoda</tp:taxon-name-part></tp:taxon-name>, <tp:taxon-name><tp:taxon-name-part taxon-name-part-type="family">Palaemonidae</tp:taxon-name-part></tp:taxon-name>).</article-title> <source>Acta Societatis Zoologicae Bohemoslovacae</source> <volume>54</volume>: <fpage>1</fpage>–<lpage>8</lpage>. <ext-link xlink:type="simple" ext-link-type="uri" xlink:href="https://decapoda.nhm.org/pdfs/25417/25417.pdf">https://decapoda.nhm.org/pdfs/25417/25417.pdf</ext-link></mixed-citation></ref><ref id="B41"><mixed-citation xmlns:xlink="http://www.w3.org/1999/xlink" xlink:type="simple">
          <person-group><name name-style="western"><surname>Horká</surname><given-names>I</given-names></name><name name-style="western"><surname>De Grave</surname><given-names>S</given-names></name><name name-style="western"><surname>Fransen</surname><given-names>CHJM</given-names></name><name name-style="western"><surname>Petrusek</surname><given-names>A</given-names></name><name name-style="western"><surname>Ďuriš</surname><given-names>Z</given-names></name></person-group> (<year>2016</year>) <article-title>Multiple host switching events shape the evolution of symbiotic palaemonid shrimps (<tp:taxon-name><tp:taxon-name-part taxon-name-part-type="subphylum">Crustacea</tp:taxon-name-part></tp:taxon-name>: <tp:taxon-name><tp:taxon-name-part taxon-name-part-type="order">Decapoda</tp:taxon-name-part></tp:taxon-name>).</article-title> <source>Scientific Reports</source> <volume>6</volume>: <elocation-id>26486</elocation-id>. <ext-link xlink:type="simple" ext-link-type="doi" xlink:href="10.1038/srep26486">https://doi.org/10.1038/srep26486</ext-link></mixed-citation></ref><ref id="B22"><mixed-citation xmlns:xlink="http://www.w3.org/1999/xlink" xlink:type="simple">
          <person-group><name name-style="western"><surname>Bruce</surname><given-names>AJ</given-names></name></person-group> (<year>2008b</year>) <article-title><italic><tp:taxon-name><tp:taxon-name-part taxon-name-part-type="genus">Phycomenes</tp:taxon-name-part> <tp:taxon-name-part taxon-name-part-type="species">zostericola</tp:taxon-name-part></tp:taxon-name></italic> gen. nov., sp. nov., a new pontoniine shrimp (<tp:taxon-name><tp:taxon-name-part taxon-name-part-type="subphylum">Crustacea</tp:taxon-name-part></tp:taxon-name>: <tp:taxon-name><tp:taxon-name-part taxon-name-part-type="order">Decapoda</tp:taxon-name-part></tp:taxon-name>: <tp:taxon-name><tp:taxon-name-part taxon-name-part-type="family">Palaemonidae</tp:taxon-name-part></tp:taxon-name>) from Moreton Bay, Queensland.</article-title> In: <person-group><name name-style="western"><surname>Davie</surname><given-names>PJF</given-names></name><name name-style="western"><surname>Phillips</surname><given-names>JA</given-names></name></person-group> (<role>Eds</role>) <issue-title>Proceedings of the Thirteenth International Marine Biological Workshop, The Marine Fauna and Flora of Moreton Bay, Queensland.</issue-title> <source>Memoirs of the Queensland Museum – Nature</source> <volume>54</volume>: <fpage>219</fpage>–<lpage>232</lpage>. <ext-link xlink:type="simple" ext-link-type="uri" xlink:href="http://www.qm.qld.gov.au/~/media/Documents/QM/About+Us/Publications/Memoirs+-+Nature/N54-1/n-54-1-bruce.pdf">http://www.qm.qld.gov.au/~/media/Documents/QM/About+Us/Publications/Memoirs+-+Nature/N54-1/n-54-1-bruce.pdf</ext-link></mixed-citation></ref><ref id="B32"><mixed-citation xmlns:xlink="http://www.w3.org/1999/xlink" xlink:type="simple">
          <person-group><name name-style="western"><surname>Eilbracht</surname><given-names>J</given-names></name><name name-style="western"><surname>Fransen</surname><given-names>CHJM</given-names></name></person-group> (<year>2015</year>) <article-title><italic><tp:taxon-name><tp:taxon-name-part taxon-name-part-type="genus">Periclimenes</tp:taxon-name-part> <tp:taxon-name-part taxon-name-part-type="species">macrorhynchia</tp:taxon-name-part></tp:taxon-name></italic> sp. nov., a new hydrozoan-associated pontoniine shrimp (<tp:taxon-name><tp:taxon-name-part taxon-name-part-type="subphylum">Crustacea</tp:taxon-name-part></tp:taxon-name>, <tp:taxon-name><tp:taxon-name-part taxon-name-part-type="order">Decapoda</tp:taxon-name-part></tp:taxon-name>, <tp:taxon-name><tp:taxon-name-part taxon-name-part-type="family">Palaemonidae</tp:taxon-name-part></tp:taxon-name>) from North East Kalimantan, Indonesia.</article-title> <source>Zootaxa</source> <volume>3994</volume>: <fpage>377</fpage>–<lpage>395</lpage>. <ext-link xlink:type="simple" ext-link-type="doi" xlink:href="10.11646/zootaxa.3994.3.3">https://doi.org/10.11646/zootaxa.3994.3.3</ext-link></mixed-citation></ref><ref id="B51"><mixed-citation xmlns:xlink="http://www.w3.org/1999/xlink" xlink:type="simple">
          <person-group><name name-style="western"><surname>Marin</surname><given-names>I</given-names></name></person-group> (<year>2012</year>) <article-title>New records and associations of pontoniine shrimps (<tp:taxon-name><tp:taxon-name-part taxon-name-part-type="subphylum">Crustacea</tp:taxon-name-part></tp:taxon-name>: <tp:taxon-name><tp:taxon-name-part taxon-name-part-type="order">Decapoda</tp:taxon-name-part></tp:taxon-name>: <tp:taxon-name><tp:taxon-name-part taxon-name-part-type="infraorder">Caridea</tp:taxon-name-part></tp:taxon-name>: <tp:taxon-name><tp:taxon-name-part taxon-name-part-type="family">Palaemonidae</tp:taxon-name-part></tp:taxon-name>: <tp:taxon-name><tp:taxon-name-part taxon-name-part-type="subfamily">Pontoniinae</tp:taxon-name-part></tp:taxon-name>) from the Nhatrang Bay, Vietnam; with taxonomic remarks on some species from the Indo-West Pacific region.</article-title> In: <person-group><name name-style="western"><surname>Britayev</surname><given-names>TA</given-names></name><name name-style="western"><surname>Pavlov</surname><given-names>DS</given-names></name></person-group> (<role>Eds</role>) <source>Benthic fauna of the Bay of Nhatrang, Southern Vietnam</source> <volume>2</volume>. <publisher-name>KMK Scientific Press</publisher-name>, <publisher-loc>Moscow</publisher-loc>, <fpage>345</fpage>–<lpage>405</lpage>.</mixed-citation></ref><ref id="B13"><mixed-citation xmlns:xlink="http://www.w3.org/1999/xlink" xlink:type="simple">
          <person-group><name name-style="western"><surname>Bruce</surname><given-names>AJ</given-names></name></person-group> (<year>1988</year>) <article-title><italic><tp:taxon-name><tp:taxon-name-part taxon-name-part-type="genus">Periclimenes</tp:taxon-name-part> <tp:taxon-name-part taxon-name-part-type="species">tonga</tp:taxon-name-part></tp:taxon-name></italic> sp. nov., a commensal shrimp associated with a scyphozoan host from Tonga (<tp:taxon-name><tp:taxon-name-part taxon-name-part-type="subphylum">Crustacea</tp:taxon-name-part></tp:taxon-name>: <tp:taxon-name><tp:taxon-name-part taxon-name-part-type="order">Decapoda</tp:taxon-name-part></tp:taxon-name>: <tp:taxon-name><tp:taxon-name-part taxon-name-part-type="family">Palaemonidae</tp:taxon-name-part></tp:taxon-name>).</article-title> <source>Micronesica</source> <volume>21</volume>: <fpage>23</fpage>–<lpage>32</lpage>. <ext-link xlink:type="simple" ext-link-type="uri" xlink:href="https://decapoda.nhm.org/pdfs/24923/24923.pdf">https://decapoda.nhm.org/pdfs/24923/24923.pdf</ext-link></mixed-citation></ref><ref id="B54"><mixed-citation xmlns:xlink="http://www.w3.org/1999/xlink" xlink:type="simple">
          <person-group><name name-style="western"><surname>Minemizu</surname><given-names>R</given-names></name></person-group> (<year>2013</year>) <source>Coral Reef Shrimps of Indo-West Pacific. Bun-Ichi Sogoshuppan, Co.</source> <publisher-name>Ltd.</publisher-name>, <publisher-loc>Tokyo</publisher-loc>, <size units="page">145 pp</size>. [In Japanese]</mixed-citation></ref><ref id="B50"><mixed-citation xmlns:xlink="http://www.w3.org/1999/xlink" xlink:type="simple">
          <person-group><name name-style="western"><surname>Marin</surname><given-names>I</given-names></name></person-group> (<year>2009</year>) <article-title>A review of the pontoniine shrimp genus <italic><tp:taxon-name><tp:taxon-name-part taxon-name-part-type="genus">Rapipontonia</tp:taxon-name-part></tp:taxon-name></italic> Marin, 2007 (<tp:taxon-name><tp:taxon-name-part taxon-name-part-type="order">Decapoda</tp:taxon-name-part></tp:taxon-name>: <tp:taxon-name><tp:taxon-name-part taxon-name-part-type="infraorder">Caridea</tp:taxon-name-part></tp:taxon-name>: <tp:taxon-name><tp:taxon-name-part taxon-name-part-type="family">Palaemonidae</tp:taxon-name-part></tp:taxon-name>), with the description of a new species from the Indo-West Pacific.</article-title> <source>Zootaxa</source> <volume>2289</volume>: <fpage>1</fpage>–<lpage>17</lpage>. <ext-link xlink:type="simple" ext-link-type="uri" xlink:href="http://www.mapress.com/j/zt/article/view/7295">http://www.mapress.com/j/zt/article/view/7295</ext-link></mixed-citation></ref></ref-list></tp:taxon-treatment>
